# Supplementary material for: FungalRV: adhesin prediction and immunoinformatics portal for human fungal pathogens
Source: BMC Genomics. 2011 Apr 15;12:192. doi: 10.1186/1471-2164-12-192 (PMC3224177; doi:10.1186/1471-2164-12-192)
Supplement: Additional file 1 — Pfam Domain Search Result of negative dataset. The file presents Pfam domain search result on negative training set. [file 1471-2164-12-192-S1.XLS]

## Sheet: Sheet1
Pfam Domain Search Result of Negative Dataset.
Seq ID	Alignment Start	Alignment End	Envelope Start	Envelope End	hmm acc	hmm name	type	hmm start	hmm end	hmm length	bit score	E-value	Significance	Clan	predicted_active_site_residues
74591477	54	79	6	93	PF04360.5	Serglycin	Family	90	115	150	14.9	0.013	0	No_clan
74591477	159	201	158	202	PF05182.6	Fip1	Motif	2	44	45	78.3	1.5e-22	1	No_clan
239606518	46	116	34	117	PF02229.9	PC4	Domain	12	82	83	92.3	9e-27	1	No_clan
239595576	46	117	34	117	PF02229.9	PC4	Domain	12	83	83	93.7	3.3e-27	1	No_clan
71000802	19	86	8	86	PF11082.1	DUF2880	Family	17	79	79	11.4	0.17	0	No_clan
71000802	24	115	23	115	PF02229.9	PC4	Domain	2	83	83	107.3	1.9e-31	1	No_clan
74661318	219	409	217	409	PF00270.22	DEAD	Domain	3	167	167	148.5	9.2e-44	1	CL0023
74661318	486	543	438	547	PF10593.2	Z1	Domain	103	154	239	10	0.29	0	No_clan
74661318	493	569	489	569	PF00271.24	Helicase_C	Family	6	78	78	64.3	5.3e-18	1	CL0023
68491206	13	69	2	126	PF05076.6	SUFU	Family	20	78	168	15.8	0.006	0	No_clan
68491206	33	134	13	134	PF03874.9	RNA_pol_Rpb4	Family	21	116	116	94.4	3.3e-27	1	CL0426
51701953	4	40	4	41	PF02150.9	RNA_POL_M_15KD	Domain	1	34	35	59.5	1.5e-16	1	CL0167
51701953	4	34	1	36	PF01485.14	IBR	Family	18	48	64	9	0.95	0	No_clan
51701953	6	33	6	35	PF07975.5	C1_4	Domain	1	28	51	11.3	0.21	0	CL0006
51701953	74	111	73	111	PF01096.11	TFIIS_C	Domain	2	39	39	54	7.2e-15	1	CL0167
51701953	74	117	71	121	PF05495.5	zf-CHY	Domain	21	58	71	10.7	0.36	0	No_clan
51701953	75	116	75	120	PF02148.12	zf-UBP	Domain	1	27	64	10.1	0.52	0	No_clan
51701953	99	112	98	114	PF11131.1	PhrC_PhrF	Family	5	18	37	10.8	0.22	0	No_clan
239591255	56	126	46	149	PF08919.3	F_actin_bind	Domain	18	85	179	10.5	0.3	0	No_clan
239591255	123	277	113	278	PF00857.13	Isochorismatase	Family	14	173	174	81.1	7.1e-23	1	No_clan	predicted_active_site[229]
1168803	1	126	1	126	PF05388.4	Carbpep_Y_N	Family	1	113	113	136.1	4.1e-40	1	No_clan
1168803	140	538	132	538	PF00450.15	Peptidase_S10	Domain	9	414	414	443.1	8.6e-133	1	CL0028	predicted_active_site[461,269,518]
239593212	88	144	88	144	PF01192.15	RNA_pol_Rpb6	Family	1	57	57	83.9	3.6e-24	1	No_clan
238880428	13	340	12	340	PF04997.5	RNA_pol_Rpb1_1	Domain	2	338	338	397.2	4.8e-119	1	No_clan
238880428	342	506	342	507	PF00623.13	RNA_pol_Rpb1_2	Domain	1	165	166	235.7	2e-70	1	No_clan
238880428	510	669	510	669	PF04983.11	RNA_pol_Rpb1_3	Domain	1	157	157	162.6	4.4e-48	1	No_clan
238880428	697	800	694	800	PF05000.10	RNA_pol_Rpb1_4	Domain	4	108	108	128.3	7.4e-38	1	No_clan
238880428	807	1398	807	1400	PF04998.10	RNA_pol_Rpb1_5	Domain	1	275	277	361.7	1.7e-108	1	No_clan
238880428	873	1057	873	1057	PF04992.7	RNA_pol_Rpb1_6	Domain	1	187	187	221.1	7.5e-66	1	No_clan
238880428	1142	1276	1142	1276	PF04990.5	RNA_pol_Rpb1_7	Domain	1	135	135	164.5	8e-49	1	No_clan
238880428	1544	1557	1544	1557	PF05001.6	RNA_pol_Rpb1_R	Repeat	1	14	14	11.2	0.26	1	No_clan
238880428	1559	1571	1558	1571	PF05001.6	RNA_pol_Rpb1_R	Repeat	2	14	14	12.2	0.12	1	No_clan
238880428	1573	1585	1572	1585	PF05001.6	RNA_pol_Rpb1_R	Repeat	2	14	14	12.2	0.12	1	No_clan
238880428	1587	1599	1586	1599	PF05001.6	RNA_pol_Rpb1_R	Repeat	2	14	14	12.2	0.12	1	No_clan
238880428	1601	1613	1600	1613	PF05001.6	RNA_pol_Rpb1_R	Repeat	2	14	14	13.3	0.052	1	No_clan
238880428	1614	1627	1614	1627	PF05001.6	RNA_pol_Rpb1_R	Repeat	1	14	14	11.8	0.16	1	No_clan
238880428	1628	1641	1628	1641	PF05001.6	RNA_pol_Rpb1_R	Repeat	1	14	14	11.1	0.28	1	No_clan
238880428	1642	1655	1642	1655	PF05001.6	RNA_pol_Rpb1_R	Repeat	1	14	14	11.9	0.15	1	No_clan
238880428	1656	1669	1656	1669	PF05001.6	RNA_pol_Rpb1_R	Repeat	1	14	14	11	0.29	1	No_clan
238880428	1670	1683	1670	1683	PF05001.6	RNA_pol_Rpb1_R	Repeat	1	14	14	15.4	0.011	1	No_clan
238880428	1684	1697	1684	1697	PF05001.6	RNA_pol_Rpb1_R	Repeat	1	14	14	13.6	0.042	1	No_clan
238880428	1698	1711	1698	1711	PF05001.6	RNA_pol_Rpb1_R	Repeat	1	14	14	16.2	0.0062	1	No_clan
238880428	1705	1718	1705	1718	PF05001.6	RNA_pol_Rpb1_R	Repeat	1	14	14	15.1	0.014	1	No_clan
238880428	1712	1725	1712	1725	PF05001.6	RNA_pol_Rpb1_R	Repeat	1	14	14	15.5	0.011	1	No_clan
238880428	1719	1732	1719	1732	PF05001.6	RNA_pol_Rpb1_R	Repeat	1	14	14	11.4	0.21	1	No_clan
239592426	70	131	54	131	PF00347.16	Ribosomal_L6	Domain	14	77	77	28	1.7e-06	1	No_clan
239592426	165	224	160	226	PF00347.16	Ribosomal_L6	Domain	13	74	77	50.2	2.1e-13	1	No_clan
238883612	4	36	4	41	PF02150.9	RNA_POL_M_15KD	Domain	1	30	35	53	1.5e-14	1	CL0167
238883612	6	33	6	52	PF07975.5	C1_4	Domain	1	28	51	11.3	0.2	0	CL0006
238883612	28	39	20	49	PF09855.2	DUF2082	Family	38	49	64	10.9	0.25	0	No_clan
238883612	74	111	73	111	PF01096.11	TFIIS_C	Domain	2	39	39	59.1	1.9e-16	1	CL0167
238883612	74	107	72	109	PF00628.22	PHD	Domain	19	49	51	12.7	0.062	0	CL0390
74609036	4	79	4	79	PF06093.6	Spt4	Domain	1	77	77	97.2	3e-28	1	CL0167
74609036	6	37	5	57	PF00105.11	zf-C4	Domain	2	33	70	11.8	0.17	0	No_clan
238878994	19	61	14	63	PF01485.14	IBR	Family	6	48	64	14.7	0.016	0	No_clan
238878994	28	82	28	82	PF01667.10	Ribosomal_S27e	Family	1	55	55	86.7	4.3e-25	1	CL0167
238878994	54	67	53	73	PF11331.1	DUF3133	Family	7	20	46	9.7	0.45	0	No_clan
238878994	56	68	56	71	PF06943.5	zf-LSD1	Domain	1	13	25	9.3	0.63	0	No_clan
239594759	58	71	54	72	PF12373.1	Msg2_C	Family	14	27	30	11.3	0.12	0	No_clan
239594759	250	349	249	349	PF00673.14	Ribosomal_L5_C	Domain	2	95	95	88.3	1.7e-25	1	No_clan
90305487	28	82	28	82	PF01667.10	Ribosomal_S27e	Family	1	55	55	99	5.9e-29	1	CL0167
90305487	29	62	19	64	PF05207.6	zf-CSL	Domain	15	51	57	11.2	0.16	0	No_clan
90305487	30	64	13	77	PF01485.14	IBR	Family	17	51	64	15.9	0.007	0	No_clan
90305487	37	62	37	67	PF01753.11	zf-MYND	Family	1	21	40	9.9	0.49	0	CL0175
74584355	25	330	24	394	PF01433.13	Peptidase_M1	Family	3	341	391	203.6	3.9e-60	1	CL0126	predicted_active_site[291]
74584355	472	622	472	622	PF09127.4	Leuk-A4-hydro_C	Domain	1	143	143	141.9	7.9e-42	1	CL0020
239606317	67	210	63	211	PF00857.13	Isochorismatase	Family	25	173	174	75.4	3.9e-21	1	No_clan	predicted_active_site[162]
239610554	78	231	78	232	PF04442.7	CtaG_Cox11	Family	1	151	152	196.3	1.8e-58	1	No_clan
74637534	5	145	3	145	PF00790.12	VHS	Family	3	141	141	122.9	5.6e-36	1	CL0009
74637534	173	229	168	231	PF01363.14	FYVE	Domain	9	67	69	68.4	2.9e-19	1	CL0390
74637534	253	267	253	268	PF02809.13	UIM	Motif	1	15	18	14.7	0.012	0	No_clan
74637534	292	307	291	308	PF02809.13	UIM	Motif	2	17	18	10.9	0.21	0	No_clan
238881321	22	260	21	261	PF01193.17	RNA_pol_L	Domain	2	84	86	51.9	3e-14	1	No_clan
238881321	52	173	52	173	PF01000.19	RNA_pol_A_bac	Domain	1	111	111	106.2	7.7e-31	1	No_clan
238880216	21	117	21	117	PF00338.15	Ribosomal_S10	Family	1	97	97	99.5	5.6e-29	1	No_clan
239612260	35	211	34	233	PF01536.9	SAM_decarbox	Family	2	161	332	183.8	2.5e-54	1	No_clan
239612260	248	457	235	474	PF01536.9	SAM_decarbox	Family	161	314	332	101	3.8e-29	1	No_clan
71001012	15	37	2	45	PF04828.7	GFA	Family	42	64	92	9.2	0.85	0	No_clan
71001012	21	57	21	58	PF02150.9	RNA_POL_M_15KD	Domain	1	34	35	40.9	8.9e-11	1	CL0167
71001012	90	126	67	128	PF05876.5	Terminase_GpA	Family	201	238	557	10.1	0.14	0	CL0023
71001012	91	127	90	128	PF01096.11	TFIIS_C	Domain	2	38	39	54.8	3.9e-15	1	CL0167
74589127	190	1050	189	1051	PF11635.1	Med16	Family	2	744	745	755.1	5.6e-227	1	No_clan
74586399	8	108	8	108	PF06179.5	Med22	Family	1	109	109	90.6	4.5e-26	1	No_clan
74586399	67	110	57	115	PF02465.11	FliD_N	Family	15	57	99	11.3	0.26	0	No_clan
57012637	8	28	3	33	PF02776.11	TPP_enzyme_N	Domain	44	63	172	15.5	0.0068	0	CL0254
74680418	10	82	10	82	PF08154.5	NLE	Domain	1	65	65	87.5	3.4e-25	1	No_clan
74680418	115	152	106	154	PF00400.25	WD40	Repeat	13	37	39	9.5	0.7	1	CL0186
74680418	158	194	157	194	PF00400.25	WD40	Repeat	2	39	39	27.7	1.3e-06	1	CL0186
74680418	212	249	211	249	PF00400.25	WD40	Repeat	2	39	39	17.5	0.0022	1	CL0186
74680418	291	327	288	327	PF00400.25	WD40	Repeat	4	39	39	14.3	0.023	1	CL0186
74680418	379	415	376	415	PF00400.25	WD40	Repeat	4	39	39	33.1	2.7e-08	1	CL0186
74609630	64	98	64	98	PF06747.6	CHCH	Domain	1	35	35	26.7	3e-06	1	CL0351
74609630	64	107	49	109	PF10203.2	Pet191_N	Family	21	66	68	14.7	0.018	0	No_clan
74609630	79	104	55	109	PF05254.5	UPF0203	Family	32	57	68	10.1	0.44	0	No_clan
238879020	9	77	8	77	PF03876.10	RNA_pol_Rpb7_N	Domain	2	70	70	60.6	8.9e-17	1	No_clan
238879020	79	194	79	194	PF08292.5	RNA_pol_Rbc25	Domain	1	122	122	143.4	3e-42	1	CL0021
70997233	13	177	10	177	PF00753.20	Lactamase_B	Domain	4	194	194	110.1	8e-32	1	CL0381
70997233	119	162	117	227	PF01869.13	BcrAD_BadFG	Family	113	156	268	18	0.001	0	CL0108
239610119	250	349	249	349	PF00673.14	Ribosomal_L5_C	Domain	2	95	95	88.3	1.7e-25	1	No_clan
239594229	9	79	6	123	PF09809.2	MRP-L27	Family	4	73	113	46	2.5e-12	1	No_clan
74690777	335	392	334	392	PF00786.21	PBD	Domain	2	59	59	73.3	1.2e-20	1	No_clan
74690777	622	871	620	871	PF00069.18	Pkinase	Domain	3	260	260	249.9	1.7e-74	1	CL0016	predicted_active_site[757,739,739,739]
4138828	27	79	13	196	PF05086.5	Dicty_REP	Family	249	302	911	14.3	0.0052	0	No_clan
4138828	28	83	25	98	PF08493.3	AflR	Family	5	58	274	8.1	0.92	0	No_clan
4138828	217	336	216	336	PF00380.12	Ribosomal_S9	Family	2	121	121	129	8.7e-38	1	No_clan
74590347	7	150	7	150	PF04934.7	Med6	Family	1	142	142	180.3	1.1e-53	1	No_clan
82593011	160	243	84	252	PF02100.10	ODC_AZ	Family	102	181	192	24.7	1.7e-05	1	No_clan
239607032	21	34	17	38	PF02150.9	RNA_POL_M_15KD	Domain	19	30	35	14.4	0.018	0	CL0167
239607032	69	100	69	101	PF01096.11	TFIIS_C	Domain	1	30	39	49.2	2.3e-13	1	CL0167
57014100	225	529	223	529	PF00069.18	Pkinase	Domain	4	260	260	138.8	1.4e-40	1	CL0016	predicted_active_site[373,355,355,355]
239586538	138	449	138	450	PF00361.13	Oxidored_q1	Family	1	269	270	178.5	1.2e-52	1	CL0425
74585069	6	51	1	97	PF10500.2	SR-25	Family	42	87	225	20.1	0.00027	0	No_clan
239591301	13	43	2	49	PF04828.7	GFA	Family	41	70	92	13.4	0.041	0	No_clan
239591301	21	57	21	58	PF02150.9	RNA_POL_M_15KD	Domain	1	34	35	40.6	1.1e-10	1	CL0167
74591744	32	67	32	67	PF06747.6	CHCH	Domain	1	35	35	19	0.00074	0	CL0351
74591256	14	253	13	253	PF05983.4	Med7	Family	2	162	162	233.5	7.8e-70	1	No_clan
51701650	25	90	24	103	PF09174.3	Maf1	Family	2	63	177	9.8	0.52	0	No_clan
51701650	159	329	157	329	PF09174.3	Maf1	Family	3	177	177	173.7	2.5e-51	1	No_clan
1702874	81	321	81	321	PF02784.9	Orn_Arg_deC_N	Domain	1	251	251	227.8	8.9e-68	1	CL0036
1702874	324	456	324	465	PF00278.15	Orn_DAP_Arg_deC	Domain	1	109	116	103.8	3.3e-30	1	No_clan
74589300	14	119	13	120	PF10280.2	Med11	Family	2	116	117	92.1	1.7e-26	1	No_clan
93103247	68	297	65	301	PF00561.13	Abhydrolase_1	Domain	5	227	231	62.3	3.8e-17	1	CL0028	predicted_active_site[115,285,254]
74591187	1	171	1	172	PF11221.1	Med21	Family	1	137	138	146.8	2.9e-43	1	No_clan
74591187	12	90	5	105	PF09184.4	PPP4R2	Family	172	249	288	12.3	0.072	0	No_clan
74591187	16	104	5	120	PF02141.14	DENN	Family	15	104	186	15.9	0.0065	0	CL0330
74591187	39	92	8	170	PF09531.3	Ndc1_Nup	Family	356	410	603	8.7	0.4	0	No_clan
239615393	9	79	6	123	PF09809.2	MRP-L27	Family	4	73	113	45.9	2.8e-12	1	No_clan
121937550	76	114	76	162	PF02374.8	ArsA_ATPase	Family	1	38	305	18.4	0.00069	0	CL0023
121937550	186	267	186	269	PF10609.2	ParA	Family	1	79	81	121.2	9.7e-36	1	CL0023
239592400	63	289	60	291	PF00561.13	Abhydrolase_1	Domain	5	229	231	52.4	3.9e-14	1	CL0028	predicted_active_site[106,275,244]
74608154	7	118	7	118	PF08477.6	Miro	Family	1	119	119	70.3	1.4e-19	1	CL0023
74608154	198	220	196	224	PF00036.25	efhand	Domain	3	25	29	9.4	0.52	0	CL0220
74608154	242	322	229	322	PF08356.5	EF_assoc_2	Family	10	89	89	94.7	1.6e-27	1	No_clan
74608154	326	351	324	352	PF00036.25	efhand	Domain	3	28	29	13.8	0.021	0	CL0220
74608154	359	427	358	428	PF08355.5	EF_assoc_1	Family	2	75	76	95	9.4e-28	1	No_clan
74608154	441	553	440	553	PF08477.6	Miro	Family	2	119	119	72.4	3.2e-20	1	CL0023
238878681	38	162	33	164	PF02936.7	COX4	Family	6	131	143	122	1.2e-35	1	No_clan
74690891	482	800	478	800	PF00069.18	Pkinase	Domain	6	260	260	162.5	7.7e-48	1	CL0016	predicted_active_site[669,651,651,651]
71000517	28	82	28	82	PF01667.10	Ribosomal_S27e	Family	1	55	55	99	6.2e-29	1	CL0167
71000517	29	62	19	64	PF05207.6	zf-CSL	Domain	15	51	57	12	0.09	0	No_clan
71000517	30	64	13	77	PF01485.14	IBR	Family	17	51	64	15.5	0.0091	0	No_clan
71000517	37	62	37	67	PF01753.11	zf-MYND	Family	1	21	40	10.9	0.24	0	CL0175
239587600	7	219	6	219	PF00795.15	CN_hydrolase	Family	2	184	184	74.5	5e-21	1	No_clan	predicted_active_site[194,156,44]
239607925	16	230	3	231	PF00817.13	IMS	Family	19	149	150	101.7	2.4e-29	1	No_clan
239607925	366	433	359	558	PF11799.1	IMS_C	Family	11	69	135	23.1	5.7e-05	1	No_clan
74609391	23	76	23	161	PF09140.4	MipZ	Family	1	54	261	21.9	6.1e-05	1	CL0023
74609391	136	219	136	219	PF10609.2	ParA	Family	1	81	81	124.7	7.7e-37	1	CL0023
238878372	28	77	12	183	PF05086.5	Dicty_REP	Family	251	302	911	12.7	0.015	0	No_clan
238878372	215	334	214	334	PF00380.12	Ribosomal_S9	Family	2	121	121	129	8.6e-38	1	No_clan
70991076	2	38	2	39	PF02150.9	RNA_POL_M_15KD	Domain	1	29	35	28	9.7e-07	1	CL0167
70991076	2	37	1	39	PF00130.15	C1_1	Domain	11	36	53	9.6	0.58	0	CL0006
70991076	3	16	1	34	PF08772.4	NOB1_Zn_bind	Domain	25	37	73	12	0.11	0	No_clan
70991076	30	45	25	51	PF05484.4	LRV_FeS	Family	12	27	57	12.4	0.069	0	CL0020
70991076	74	114	74	114	PF01096.11	TFIIS_C	Domain	1	39	39	70.5	4.9e-20	1	CL0167
108935988	37	98	4	98	PF08477.6	Miro	Family	44	119	119	33.7	3.2e-08	1	CL0023
108935988	173	195	173	196	PF00036.25	efhand	Domain	2	24	29	19.6	0.00028	0	CL0220
108935988	227	318	226	318	PF08356.5	EF_assoc_2	Family	2	89	89	99.4	5.7e-29	1	No_clan
108935988	323	347	320	348	PF00036.25	efhand	Domain	4	28	29	16.7	0.0025	0	CL0220
108935988	355	425	354	425	PF08355.5	EF_assoc_1	Family	2	76	76	105.7	4.2e-31	1	No_clan
108935988	438	551	437	551	PF08477.6	Miro	Family	2	119	119	58.8	5.4e-16	1	CL0023
85700424	46	230	46	230	PF00719.12	Pyrophosphatase	Domain	1	156	156	176.8	1.6e-52	1	No_clan
238879425	81	321	81	321	PF02784.9	Orn_Arg_deC_N	Domain	1	251	251	228.8	4.5e-68	1	CL0036
238879425	324	459	324	468	PF00278.15	Orn_DAP_Arg_deC	Domain	1	109	116	103.5	4.1e-30	1	No_clan
238878264	3	76	2	77	PF00173.21	Cyt-b5	Domain	2	75	76	89.9	5.3e-26	1	No_clan
238878264	185	527	185	528	PF01070.11	FMN_dh	Domain	1	354	355	384.3	3.3e-115	1	CL0036	predicted_active_site[421]
238880018	57	507	57	507	PF00330.13	Aconitase	Family	1	465	465	568.7	5.8e-171	1	No_clan
238880018	589	715	587	716	PF00694.12	Aconitase_C	Domain	3	130	131	140.7	2.1e-41	1	CL0364
3273718	299	411	298	412	PF00665.19	rve	Domain	2	119	120	55.4	4.7e-15	1	CL0219
3273718	1057	1301	1056	1303	PF07727.7	RVT_2	Family	2	244	246	229.1	2.9e-68	1	CL0027
3273718	1229	1279	1227	1296	PF12208.1	DUF3601	Domain	4	53	79	14.5	0.019	0	No_clan
90299114	18	63	13	66	PF09202.4	Rio2_N	Domain	21	66	82	11.7	0.16	0	CL0123
90299114	33	102	31	103	PF01193.17	RNA_pol_L	Domain	3	85	86	42	3.6e-11	1	No_clan
239591809	32	230	31	251	PF01738.11	DLH	Domain	2	196	217	46.3	2.3e-12	1	CL0028
146322874	40	190	36	191	PF00857.13	Isochorismatase	Family	5	173	174	96.9	9.9e-28	1	No_clan	predicted_active_site[42,106,142]
46431243	289	401	288	402	PF00665.19	rve	Domain	2	119	120	55.4	4.7e-15	1	CL0219
46431243	1047	1291	1046	1293	PF07727.7	RVT_2	Family	2	244	246	229.1	2.9e-68	1	CL0027
46431243	1219	1269	1217	1286	PF12208.1	DUF3601	Domain	4	53	79	14.5	0.019	0	No_clan
74586763	15	125	13	217	PF04851.8	ResIII	Family	3	126	184	19.9	0.0004	0	CL0023
74586763	205	381	205	381	PF06733.8	DEAD_2	Family	1	173	173	158.1	1.1e-46	1	CL0023
68484242	15	180	15	195	PF00795.15	CN_hydrolase	Family	1	171	184	109.6	8.9e-32	1	No_clan	predicted_active_site[168,126,55]
68484242	231	249	229	249	PF06739.4	SBBP	Repeat	8	26	38	10.6	0.28	0	CL0186
74690594	240	384	239	385	PF00929.17	Exonuc_X-T	Family	2	164	165	59.8	2.9e-16	1	CL0219	predicted_active_site[372]
239587956	78	231	78	232	PF04442.7	CtaG_Cox11	Family	1	151	152	196.3	1.8e-58	1	No_clan
239592521	708	1076	706	1076	PF00443.22	UCH	Family	4	271	271	207.5	1.5e-61	1	CL0125	predicted_active_site[1031,1022,717]
239595292	9	76	8	76	PF03876.10	RNA_pol_Rpb7_N	Domain	2	70	70	51.8	5.2e-14	1	No_clan
239595292	77	154	77	157	PF00575.16	S1	Domain	1	68	74	39.9	2.5e-10	1	CL0021
70998536	230	329	229	329	PF00673.14	Ribosomal_L5_C	Domain	2	95	95	91.3	1.9e-26	1	No_clan
239588401	3	40	3	44	PF02150.9	RNA_POL_M_15KD	Domain	1	30	35	24.9	8.9e-06	0	CL0167
239588401	6	57	3	63	PF03811.6	Ins_element1	Family	8	56	88	16.5	0.0043	0	CL0123
239588401	75	106	75	106	PF01096.11	TFIIS_C	Domain	1	30	39	49.7	1.6e-13	1	CL0167
1814084	81	321	81	321	PF02784.9	Orn_Arg_deC_N	Domain	1	251	251	227.7	9.4e-68	1	CL0036
1814084	324	459	324	468	PF00278.15	Orn_DAP_Arg_deC	Domain	1	109	116	103.1	5.7e-30	1	No_clan
66846691	1	49	1	51	PF01200.11	Ribosomal_S28e	Family	1	50	69	73.9	4.8e-21	1	No_clan
239606264	7	34	7	37	PF02150.9	RNA_POL_M_15KD	Domain	1	27	35	23.3	2.8e-05	0	CL0167
239606264	9	35	3	37	PF01485.14	IBR	Family	20	48	64	9.1	0.89	0	No_clan
239606264	77	116	40	116	PF04032.9	Rpr2	Family	43	85	85	12.8	0.062	0	No_clan
239606264	82	118	81	119	PF01096.11	TFIIS_C	Domain	2	38	39	54.4	5.5e-15	1	CL0167
239606264	82	119	41	122	PF05876.5	Terminase_GpA	Family	202	240	557	11.7	0.047	0	CL0023
146323010	67	229	66	229	PF02837.11	Glyco_hydro_2_N	Domain	2	160	160	89.2	1.6e-25	1	CL0202
146323010	242	320	230	320	PF00703.14	Glyco_hydro_2	Domain	16	110	110	36.1	5.7e-09	1	No_clan
146323010	247	328	226	336	PF02931.16	Neur_chan_LBD	Family	36	115	216	13.9	0.017	0	No_clan
146323010	361	616	359	628	PF02836.10	Glyco_hydro_2_C	Domain	35	284	298	53	1.8e-14	1	CL0058	predicted_active_site[533,459]
74608844	409	543	358	544	PF02732.8	ERCC4	Domain	53	182	183	49.8	2.5e-13	1	No_clan
74608844	419	469	371	471	PF01370.14	Epimerase	Family	118	170	238	11.1	0.16	0	CL0063	predicted_active_site[440]
239591945	47	268	46	269	PF00149.21	Metallophos	Domain	2	199	200	29.8	2.7e-07	1	CL0163	predicted_active_site[105]
70992603	6	54	4	56	PF00253.14	Ribosomal_S14	Family	3	53	55	64.4	3.4e-18	1	No_clan
239609219	47	269	46	270	PF00149.21	Metallophos	Domain	2	199	200	31.6	7.8e-08	1	CL0163	predicted_active_site[105]
70994498	238	485	238	486	PF04042.9	DNA_pol_E_B	Family	1	208	209	173.7	2.3e-51	1	CL0163
239591484	11	177	10	177	PF00753.20	Lactamase_B	Domain	2	194	194	99.9	1.1e-28	1	CL0381
239591484	119	162	116	201	PF01869.13	BcrAD_BadFG	Family	113	156	268	14.7	0.01	0	CL0108
239594533	16	230	3	231	PF00817.13	IMS	Family	19	149	150	101.7	2.4e-29	1	No_clan
239594533	366	434	359	554	PF11799.1	IMS_C	Family	11	70	135	23.6	4.1e-05	1	No_clan
158563986	26	175	16	176	PF01687.10	Flavokinase	Domain	11	124	125	110.3	4.2e-32	1	No_clan
238882557	1	63	1	63	PF00366.13	Ribosomal_S17	Domain	8	69	69	94.6	2.1e-27	1	CL0021
239595925	24	267	23	281	PF00756.13	Esterase	Family	2	233	252	170.9	2.4e-50	1	CL0028	predicted_active_site[153]
239611326	375	497	366	499	PF00581.13	Rhodanese	Domain	11	110	113	18.3	0.0018	0	No_clan
239611326	696	1064	694	1064	PF00443.22	UCH	Family	4	271	271	207.5	1.4e-61	1	CL0125	predicted_active_site[1019,1010,705]
32567795	12	269	12	269	PF00510.11	COX3	Family	1	258	258	353.5	4.9e-106	1	No_clan
70997689	27	91	25	91	PF00808.16	CBFD_NFYB_HMF	Domain	3	65	65	47.5	1e-12	1	CL0012
74656226	20	84	12	89	PF06933.4	SSP160	Family	257	319	756	8.2	0.42	0	No_clan
74656226	20	110	9	156	PF01034.13	Syndecan	Family	70	160	328	8.9	0.99	0	No_clan
74656226	192	385	192	385	PF00270.22	DEAD	Domain	1	167	167	161.3	1.1e-47	1	CL0023
74656226	460	536	459	536	PF00271.24	Helicase_C	Family	2	78	78	91	2.4e-26	1	CL0023
239614726	32	230	31	251	PF01738.11	DLH	Domain	2	196	217	44.8	6.4e-12	1	CL0028
70990052	209	455	149	474	PF07470.6	Glyco_hydro_88	Family	70	291	336	66.9	1.2e-18	1	CL0059	predicted_active_site[278]
239607718	9	76	8	76	PF03876.10	RNA_pol_Rpb7_N	Domain	2	70	70	51.8	5.2e-14	1	No_clan
239607718	77	154	77	157	PF00575.16	S1	Domain	1	68	74	41.8	6.6e-11	1	CL0021
90300644	93	125	65	127	PF00111.20	Fer2	Domain	26	75	77	16.4	0.0043	0	No_clan
47176798	15	128	12	129	PF03764.11	EFG_IV	Domain	4	119	120	126.6	2.7e-37	1	CL0329
47176798	132	184	131	185	PF00679.17	EFG_C	Domain	2	53	89	40.4	1.5e-10	1	CL0437
238881237	5	180	4	182	PF02776.11	TPP_enzyme_N	Domain	2	170	172	115.4	1.4e-33	1	CL0254
238881237	202	217	198	221	PF02260.13	FATC	Family	5	20	33	10.9	0.18	0	No_clan
238881237	203	329	203	339	PF00205.15	TPP_enzyme_M	Domain	1	127	137	120.1	4.2e-35	1	CL0085
238881237	410	493	390	531	PF02775.14	TPP_enzyme_C	Domain	21	99	150	47.1	1.4e-12	1	CL0254
239586525	1	116	1	117	PF00361.13	Oxidored_q1	Family	155	269	270	102.7	1.5e-29	1	CL0425
74637707	48	414	47	414	PF01433.13	Peptidase_M1	Family	3	391	391	264.3	1.4e-78	1	CL0126	predicted_active_site[411,323]
74637707	490	650	490	650	PF09127.4	Leuk-A4-hydro_C	Domain	1	143	143	158.6	5.6e-47	1	CL0020
239590533	35	485	34	502	PF01536.9	SAM_decarbox	Family	2	314	332	274.3	7.5e-82	1	No_clan
172046101	18	395	17	395	PF01433.13	Peptidase_M1	Family	3	391	391	242.1	7.6e-72	1	CL0126	predicted_active_site[392,301]
172046101	473	615	473	615	PF09127.4	Leuk-A4-hydro_C	Domain	1	143	143	139.5	4.4e-41	1	CL0020
74656470	55	218	54	220	PF00270.22	DEAD	Domain	2	165	167	152	7.8e-45	1	CL0023
74656470	287	362	285	362	PF00271.24	Helicase_C	Family	3	78	78	85.8	9.9e-25	1	CL0023
74656470	434	543	350	549	PF04495.7	GRASP55_65	Family	159	252	287	11.4	0.17	0	No_clan
1845347	59	218	59	224	PF00587.18	tRNA-synt_2b	Domain	1	166	173	123.8	4.2e-36	1	CL0040
1845347	440	524	439	535	PF03129.13	HGTP_anticodon	Domain	2	78	94	43.9	1.3e-11	1	No_clan
239611265	6	331	3	334	PF00724.13	Oxidored_FMN	Domain	4	337	341	308.7	3.5e-92	1	CL0036	predicted_active_site[173]
1706238	11	107	10	109	PF00034.14	Cytochrom_C	Domain	2	89	91	37.7	2.1e-09	1	CL0318
239586527	59	122	58	122	PF00662.13	Oxidored_q1_N	Family	2	62	62	77.2	4.1e-22	1	No_clan
239586527	133	409	133	410	PF00361.13	Oxidored_q1	Family	1	269	270	259.8	1.9e-77	1	CL0425
1469801	39	290	39	290	PF00069.18	Pkinase	Domain	1	260	260	257.6	7.8e-77	1	CL0016	predicted_active_site[179,161,161,161]
1469801	96	187	75	193	PF10140.2	essB	Family	22	108	359	21.1	7.6e-05	0	No_clan
1469801	322	367	322	367	PF08587.4	UBA_2	Domain	1	46	46	70.6	7.1e-20	1	CL0214
74679884	150	298	138	300	PF00270.22	DEAD	Domain	14	165	167	65.7	2.6e-18	1	CL0023
74679884	574	636	558	637	PF00271.24	Helicase_C	Family	14	77	78	68.3	3e-19	1	CL0023
74590233	23	142	23	143	PF01661.14	Macro	Domain	1	117	118	98.8	1.4e-28	1	CL0223
71002224	138	229	117	256	PF00190.15	Cupin_1	Domain	37	123	144	31.6	7.3e-08	1	CL0029
71002224	308	436	301	440	PF00190.15	Cupin_1	Domain	8	139	144	53.8	1e-14	1	CL0029	predicted_active_site[405,405]
2492605	98	392	97	395	PF00664.16	ABC_membrane	Family	2	272	275	179.6	6.4e-53	1	CL0241
2492605	482	608	482	608	PF00005.20	ABC_tran	Domain	1	118	118	85.4	2.9e-24	1	CL0023
239610353	61	510	60	510	PF03051.8	Peptidase_C1_2	Family	2	438	438	532.7	4e-160	1	CL0125	predicted_active_site[128,433,455]
239586520	25	197	25	197	PF00499.13	Oxidored_q3	Family	1	144	144	87.7	4.7e-25	1	No_clan
239586520	68	108	67	109	PF07280.4	DUF1443	Family	2	42	43	13.6	0.028	0	No_clan
13591779	65	250	59	258	PF09334.4	tRNA-synt_1g	Family	7	219	391	82.2	2.2e-23	1	CL0038
13591779	268	446	250	457	PF00133.15	tRNA-synt_1	Family	201	347	601	26.1	1.5e-06	1	CL0038
13591779	457	615	450	619	PF00133.15	tRNA-synt_1	Family	414	554	601	40.4	7.6e-11	1	CL0038
13591779	656	696	646	697	PF00133.15	tRNA-synt_1	Family	560	600	601	21.8	3.1e-05	1	CL0038
13591779	759	882	756	898	PF08264.6	Anticodon_1	Domain	4	145	152	45.1	6.5e-12	1	No_clan
13591779	784	817	764	819	PF08700.4	Vps51	Family	21	54	87	11.1	0.21	0	CL0295
1174777	60	308	60	308	PF09511.3	RNA_lig_T4_1	Family	1	222	222	280.6	5.7e-84	1	No_clan
1174777	177	289	123	302	PF09414.3	RNA_ligase	Family	63	175	184	16	0.006	0	CL0078
1174777	414	580	414	581	PF08303.4	tRNA_lig_kinase	Domain	1	168	169	242.1	2.1e-72	1	No_clan
1174777	589	793	589	805	PF08302.4	tRNA_lig_CPD	Domain	1	231	257	142.9	7.6e-42	1	No_clan
146324050	44	293	41	293	PF04056.7	Ssl1	Family	4	250	250	306.5	9.1e-92	1	CL0128
146324050	216	259	213	264	PF06146.5	PsiE	Family	15	58	69	11.6	0.2	0	No_clan
146324050	371	432	370	432	PF07975.5	C1_4	Domain	2	51	51	62.8	1.7e-17	1	CL0006
239606474	67	292	67	299	PF00561.13	Abhydrolase_1	Domain	1	224	231	36.3	3.1e-09	1	CL0028	predicted_active_site[119,283,254]
70996164	14	355	13	355	PF04997.5	RNA_pol_Rpb1_1	Domain	2	338	338	407.6	3.3e-122	1	No_clan
70996164	357	522	357	522	PF00623.13	RNA_pol_Rpb1_2	Domain	1	166	166	237.1	7.6e-71	1	No_clan
70996164	525	689	525	689	PF04983.11	RNA_pol_Rpb1_3	Domain	1	157	157	156.2	4.1e-46	1	No_clan
70996164	714	820	713	820	PF05000.10	RNA_pol_Rpb1_4	Domain	2	108	108	126.2	3.3e-37	1	No_clan
70996164	827	1421	827	1424	PF04998.10	RNA_pol_Rpb1_5	Domain	1	274	277	349.9	6.9e-105	1	No_clan
70996164	893	1076	893	1076	PF04992.7	RNA_pol_Rpb1_6	Domain	1	187	187	219.3	2.7e-65	1	No_clan
70996164	1161	1294	1161	1294	PF04990.5	RNA_pol_Rpb1_7	Domain	1	135	135	146.1	3.8e-43	1	No_clan
70996164	1615	1627	1614	1627	PF05001.6	RNA_pol_Rpb1_R	Repeat	2	14	14	12.9	0.072	1	No_clan
70996164	1631	1644	1631	1644	PF05001.6	RNA_pol_Rpb1_R	Repeat	1	14	14	12.4	0.1	1	No_clan
70996164	1645	1658	1645	1658	PF05001.6	RNA_pol_Rpb1_R	Repeat	1	14	14	13.2	0.056	1	No_clan
70996164	1659	1672	1659	1672	PF05001.6	RNA_pol_Rpb1_R	Repeat	1	14	14	12.4	0.1	1	No_clan
70996164	1666	1678	1666	1679	PF05001.6	RNA_pol_Rpb1_R	Repeat	1	13	14	10.1	0.56	1	No_clan
70996164	1704	1718	1704	1718	PF05001.6	RNA_pol_Rpb1_R	Repeat	1	14	14	12.9	0.071	1	No_clan
32567804	6	92	6	92	PF02790.8	COX2_TM	Family	1	84	84	107.8	1.5e-31	1	No_clan
32567804	104	228	104	228	PF00116.13	COX2	Domain	1	120	120	170.9	6.3e-51	1	CL0026
5901751	162	378	161	378	PF04090.5	RNA_pol_I_TF	Family	2	199	199	283.4	5.2e-85	1	No_clan
51704307	39	290	39	290	PF00069.18	Pkinase	Domain	1	260	260	259.5	2e-77	1	CL0016	predicted_active_site[179,161,161,161]
51704307	96	187	75	193	PF10140.2	essB	Family	22	108	359	21.2	7e-05	0	No_clan
51704307	322	367	322	367	PF08587.4	UBA_2	Domain	1	46	46	70.6	7.1e-20	1	CL0214
239606205	59	119	58	119	PF00662.13	Oxidored_q1_N	Family	2	62	62	89.1	7.8e-26	1	No_clan
239606205	130	406	130	407	PF00361.13	Oxidored_q1	Family	1	269	270	259.9	1.8e-77	1	CL0425
6094291	133	181	128	218	PF06024.5	DUF912	Family	13	53	101	12.8	0.072	0	No_clan
6094291	242	433	242	433	PF02146.10	SIR2	Family	1	181	181	218.7	3.6e-65	1	CL0085
74690671	7	72	7	72	PF08154.5	NLE	Domain	1	65	65	89.1	1.1e-25	1	No_clan
74690671	103	131	97	131	PF00400.25	WD40	Repeat	11	39	39	18.7	0.00087	1	CL0186
74690671	135	171	134	171	PF00400.25	WD40	Repeat	2	39	39	26.4	3.3e-06	1	CL0186
74690671	195	232	195	232	PF00400.25	WD40	Repeat	1	39	39	28.1	9.5e-07	1	CL0186
74690671	284	326	243	366	PF11715.1	Nup160	Family	214	259	547	15.7	0.0025	0	CL0186
74690671	367	401	364	401	PF00400.25	WD40	Repeat	6	39	39	23.9	2.1e-05	1	CL0186
3641642	20	391	20	392	PF09334.4	tRNA-synt_1g	Family	1	390	391	410.5	4.1e-123	1	CL0038
3641642	41	108	38	125	PF11083.1	Streptin-Immun	Domain	6	75	99	10.4	0.39	0	No_clan
3641642	439	542	435	566	PF08264.6	Anticodon_1	Domain	6	93	152	20.3	0.00029	0	No_clan
66846784	46	167	46	174	PF08240.5	ADH_N	Domain	1	103	109	99.9	4.8e-29	1	CL0296
66846784	111	126	108	129	PF10589.2	NADH_4Fe-4S	Domain	16	31	46	8.7	0.71	0	No_clan
66846784	216	290	216	293	PF00107.19	ADH_zinc_N	Family	1	67	130	17.1	0.0023	0	CL0063
3005850	73	140	73	143	PF03221.9	Transposase_Tc5	Domain	1	68	71	66.9	7.4e-19	1	CL0123
3005850	177	450	177	450	PF03184.12	DDE	Family	1	217	217	132.8	7.3e-39	1	CL0219
239592583	6	331	3	334	PF00724.13	Oxidored_FMN	Domain	4	337	341	311.2	5.8e-93	1	CL0036	predicted_active_site[173]
47176818	12	125	9	126	PF03764.11	EFG_IV	Domain	4	119	120	126.8	2.4e-37	1	CL0329
47176818	129	179	128	179	PF00679.17	EFG_C	Domain	2	51	89	37	1.8e-09	1	CL0437
66844908	11	236	10	237	PF04115.5	Ureidogly_hydro	Family	2	172	173	195.5	3.2e-58	1	No_clan
238879354	9	79	8	79	PF03876.10	RNA_pol_Rpb7_N	Domain	2	70	70	58	5.9e-16	1	No_clan
238879354	80	157	80	162	PF00575.16	S1	Domain	1	69	74	53.5	1.5e-14	1	CL0021
77436137	261	476	260	477	PF02940.8	mRNA_triPase	Domain	2	214	215	200.3	2.4e-59	1	CL0273
239593572	33	102	31	103	PF01193.17	RNA_pol_L	Domain	3	85	86	40.6	1e-10	1	No_clan
239593572	33	109	16	124	PF01544.11	CorA	Family	57	134	292	13.6	0.02	0	No_clan
71000814	19	388	17	388	PF01433.13	Peptidase_M1	Family	4	391	391	244.7	1.2e-72	1	CL0126	predicted_active_site[385,301]
71000814	466	608	466	608	PF09127.4	Leuk-A4-hydro_C	Domain	1	143	143	151.6	7.7e-45	1	CL0020
239590681	34	346	8	346	PF09734.2	Tau95	Family	39	310	310	265.4	5.5e-79	1	No_clan
239590681	43	151	25	169	PF10434.2	MAM1	Family	25	131	272	10.9	0.14	0	No_clan
239591718	55	82	55	82	PF00832.13	Ribosomal_L39	Family	1	28	43	46.2	1.7e-12	1	No_clan
238881117	102	133	87	134	PF08862.3	DUF1829	Domain	54	86	88	10.4	0.47	0	No_clan
238881117	103	239	103	240	PF01565.16	FAD_binding_4	Domain	1	137	138	130.6	2e-38	1	CL0077
238881117	276	522	276	522	PF02913.12	FAD-oxidase_C	Domain	1	249	249	180	4e-53	1	CL0277
239588710	37	212	35	212	PF03446.8	NAD_binding_2	Domain	3	163	163	118.4	2.1e-34	1	CL0063
238881099	26	122	26	123	PF01248.19	Ribosomal_L7Ae	Domain	1	94	95	86.1	6.7e-25	1	CL0101
238881099	37	85	29	106	PF07005.4	DUF1537	Family	10	60	223	12.1	0.088	0	No_clan
238881099	42	90	7	99	PF09869.2	DUF2096	Family	48	99	169	12.3	0.091	0	No_clan
239591638	14	357	13	357	PF04997.5	RNA_pol_Rpb1_1	Domain	2	338	338	391.5	2.6e-117	1	No_clan
239591638	359	525	359	525	PF00623.13	RNA_pol_Rpb1_2	Domain	1	166	166	226.7	1.1e-67	1	No_clan
239591638	528	692	528	692	PF04983.11	RNA_pol_Rpb1_3	Domain	1	157	157	153.7	2.4e-45	1	No_clan
239591638	719	823	716	823	PF05000.10	RNA_pol_Rpb1_4	Domain	4	108	108	125.7	4.7e-37	1	No_clan
239591638	830	1425	830	1427	PF04998.10	RNA_pol_Rpb1_5	Domain	1	275	277	350.6	4.1e-105	1	No_clan
239591638	896	1079	896	1079	PF04992.7	RNA_pol_Rpb1_6	Domain	1	187	187	214.9	5.8e-64	1	No_clan
239591638	1164	1297	1164	1297	PF04990.5	RNA_pol_Rpb1_7	Domain	1	135	135	145.7	4.9e-43	1	No_clan
239591638	1586	1599	1586	1599	PF05001.6	RNA_pol_Rpb1_R	Repeat	1	14	14	10.2	0.53	1	No_clan
239591638	1614	1626	1613	1626	PF05001.6	RNA_pol_Rpb1_R	Repeat	2	14	14	14.4	0.025	1	No_clan
239591638	1629	1642	1629	1642	PF05001.6	RNA_pol_Rpb1_R	Repeat	1	14	14	12.5	0.1	1	No_clan
239591638	1643	1656	1643	1656	PF05001.6	RNA_pol_Rpb1_R	Repeat	1	14	14	10.1	0.57	1	No_clan
239591638	1657	1670	1657	1670	PF05001.6	RNA_pol_Rpb1_R	Repeat	1	14	14	12.2	0.12	1	No_clan
239591638	1703	1717	1703	1717	PF05001.6	RNA_pol_Rpb1_R	Repeat	1	14	14	12.5	0.099	1	No_clan
74585253	3	348	3	348	PF09637.3	Med18	Domain	1	249	249	354.1	3.3e-106	1	No_clan
239588155	61	510	60	510	PF03051.8	Peptidase_C1_2	Family	2	438	438	533.5	2.3e-160	1	CL0125	predicted_active_site[128,433,455]
74637743	19	195	18	237	PF00753.20	Lactamase_B	Domain	2	157	194	57.7	9.8e-16	1	CL0381
74637743	250	374	250	376	PF10996.1	Beta-Casp	Domain	1	123	125	107.5	3.1e-31	1	No_clan
74637743	392	433	391	433	PF07521.5	RMMBL	Motif	2	43	43	45.4	3.9e-12	1	CL0398
74637743	525	769	524	770	PF11718.1	CPSF73-100_C	Domain	1	215	216	210.5	1.5e-62	1	No_clan
229462897	28	158	27	173	PF00483.16	NTP_transferase	Family	2	133	248	40.4	1.5e-10	1	CL0110
229462897	362	378	362	379	PF00132.17	Hexapep	Repeat	1	17	18	14.3	0.023	1	No_clan
229462897	402	418	402	419	PF00132.17	Hexapep	Repeat	1	17	18	10.8	0.34	0	No_clan
229462897	604	631	593	636	PF06291.4	Lambda_Bor	Family	65	92	97	11.3	0.2	0	CL0421
229462897	650	727	649	727	PF02020.11	W2	Family	2	85	85	58.3	4.1e-16	1	CL0020
25992752	5	178	4	180	PF02776.11	TPP_enzyme_N	Domain	2	170	172	116.3	7.6e-34	1	CL0254
25992752	201	326	201	337	PF00205.15	TPP_enzyme_M	Domain	1	126	137	122.2	9.8e-36	1	CL0085
25992752	395	515	387	538	PF02775.14	TPP_enzyme_C	Domain	9	129	150	50.5	1.2e-13	1	CL0254
70984198	52	139	51	142	PF01193.17	RNA_pol_L	Domain	2	83	86	21.4	9.9e-05	0	No_clan
57012668	5	178	4	180	PF02776.11	TPP_enzyme_N	Domain	2	170	172	116.3	7.6e-34	1	CL0254
57012668	201	326	201	337	PF00205.15	TPP_enzyme_M	Domain	1	126	137	122.2	9.8e-36	1	CL0085
57012668	395	515	387	538	PF02775.14	TPP_enzyme_C	Domain	9	129	150	50.5	1.2e-13	1	CL0254
239588052	21	271	21	271	PF10436.2	BCDHK_Adom3	Family	1	164	164	241.3	2.5e-72	1	No_clan
239588052	315	443	314	445	PF02518.19	HATPase_c	Domain	2	109	111	61.5	4.3e-17	1	CL0025
238881360	49	517	48	517	PF00171.15	Aldedh	Family	2	462	462	435.7	1.1e-130	1	CL0099	predicted_active_site[316]
239594134	10	134	10	137	PF01778.10	Ribosomal_L28e	Family	1	126	129	109.3	1.1e-31	1	No_clan
239613968	37	212	35	212	PF03446.8	NAD_binding_2	Domain	3	163	163	118.5	2e-34	1	CL0063
238880835	11	78	11	78	PF12254.1	DNA_pol_alpha_N	Family	1	67	67	81.9	1.7e-23	1	No_clan
238880835	358	709	350	709	PF03104.12	DNA_pol_B_exo	Family	7	317	317	127.6	3.7e-37	1	CL0219
238880835	391	413	390	414	PF02828.9	L27	Family	4	27	56	9.4	0.66	0	No_clan
238880835	784	1244	782	1247	PF00136.14	DNA_pol_B	Family	3	464	467	379.4	1.9e-113	1	CL0194
238880835	1263	1465	1263	1465	PF08996.3	zf-DNA_Pol	Domain	1	187	187	223.5	1e-66	1	No_clan
74661134	276	449	276	451	PF00270.22	DEAD	Domain	1	165	167	149.6	4.1e-44	1	CL0023
74661134	524	598	522	599	PF00271.24	Helicase_C	Family	3	77	78	59.7	1.4e-16	1	CL0023
239610696	215	341	210	341	PF07366.5	SnoaL	Domain	7	126	126	20.4	0.00022	0	CL0051
74644369	79	107	79	157	PF02374.8	ArsA_ATPase	Family	1	29	305	15.8	0.0042	0	CL0023
74644369	189	270	189	272	PF10609.2	ParA	Family	1	79	81	119.8	2.6e-35	1	CL0023
74644369	257	281	257	282	PF08271.5	TF_Zn_Ribbon	Domain	1	23	43	11.1	0.14	0	CL0167
239586609	13	32	13	38	PF01073.12	3Beta_HSD	Family	1	20	280	17.8	0.00082	0	CL0063
239586609	96	335	78	346	PF01073.12	3Beta_HSD	Family	47	270	280	134.3	2.5e-39	1	CL0063
12655858	9	79	8	79	PF03876.10	RNA_pol_Rpb7_N	Domain	2	70	70	58.5	4.1e-16	1	No_clan
12655858	80	157	80	162	PF00575.16	S1	Domain	1	69	74	53.5	1.5e-14	1	CL0021
74690971	21	409	20	410	PF06068.6	TIP49	Family	2	397	398	595	4.3e-179	1	CL0023
238880527	6	168	6	169	PF00106.18	adh_short	Domain	1	166	167	84.7	5.2e-24	1	CL0063	predicted_active_site[150,137,154]
238880527	28	60	16	69	PF02195.11	ParBc	Family	47	80	90	12	0.13	0	CL0248
239590955	210	396	207	421	PF00561.13	Abhydrolase_1	Domain	4	196	231	49	4.4e-13	1	CL0028	predicted_active_site[258]
11691943	12	58	3	68	PF00033.12	Cytochrom_B_N	Domain	130	176	188	27.5	1.4e-06	1	CL0328
11691943	112	132	111	132	PF00032.10	Cytochrom_B_C	Domain	2	22	102	28.1	1.4e-06	1	No_clan
238879017	53	448	53	448	PF00890.17	FAD_binding_2	Family	1	421	421	411.1	3.8e-123	1	CL0063	predicted_active_site[286,302,330]
238879017	503	638	503	638	PF02910.13	Succ_DH_flav_C	Domain	1	129	129	158.7	4.7e-47	1	No_clan
70981398	8	173	6	179	PF02776.11	TPP_enzyme_N	Domain	3	164	172	116.3	7.7e-34	1	CL0254
70981398	204	322	202	333	PF00205.15	TPP_enzyme_M	Domain	3	126	137	65.8	2.6e-18	1	CL0085
70981398	400	484	386	547	PF02775.14	TPP_enzyme_C	Domain	16	88	150	52.3	3.5e-14	1	CL0254
238882400	34	510	33	510	PF00478.18	IMPDH	Domain	2	351	351	478.6	7.2e-144	1	CL0036	predicted_active_site[333]
238882400	122	168	108	172	PF00571.21	CBS	Domain	8	51	57	26.9	2.1e-06	1	No_clan
238882400	178	230	178	233	PF00571.21	CBS	Domain	1	53	57	22.7	4.4e-05	1	No_clan
238882400	235	322	203	324	PF00563.13	EAL	Domain	134	227	236	11.3	0.14	0	No_clan
238882400	259	302	254	312	PF06908.4	DUF1273	Family	32	75	177	12.7	0.056	0	CL0349
238882400	261	328	239	333	PF02310.12	B12-binding	Domain	42	113	121	13	0.054	0	No_clan
66847802	13	78	10	119	PF09809.2	MRP-L27	Family	6	70	113	54.6	5.5e-15	1	No_clan
239606485	21	363	9	363	PF01433.13	Peptidase_M1	Family	45	391	391	218.3	1.3e-64	1	CL0126	predicted_active_site[360,272]
239606485	441	583	441	583	PF09127.4	Leuk-A4-hydro_C	Domain	1	143	143	138.7	7.7e-41	1	CL0020
2113829	108	252	105	254	PF02518.19	HATPase_c	Domain	4	109	111	38	8.4e-10	1	CL0025
2113829	297	468	296	475	PF00204.18	DNA_gyraseB	Domain	2	166	173	114.9	1.7e-33	1	No_clan
2113829	566	601	499	606	PF01751.15	Toprim	Family	48	85	96	12.3	0.11	0	CL0413
2113829	750	1227	750	1227	PF00521.13	DNA_topoisoIV	Family	1	426	426	424.7	2.9e-127	1	No_clan
70997105	21	120	19	121	PF00466.13	Ribosomal_L10	Family	3	98	100	67.7	5.1e-19	1	No_clan
46437155	108	252	105	254	PF02518.19	HATPase_c	Domain	4	109	111	38	8.4e-10	1	CL0025
46437155	297	468	296	475	PF00204.18	DNA_gyraseB	Domain	2	166	173	114.9	1.7e-33	1	No_clan
46437155	566	601	499	606	PF01751.15	Toprim	Family	48	85	96	12.3	0.11	0	CL0413
46437155	750	1227	750	1227	PF00521.13	DNA_topoisoIV	Family	1	426	426	425.3	1.9e-127	1	No_clan
239614239	83	168	54	170	PF01966.15	HD	Family	24	116	118	14.5	0.022	0	CL0237
74609277	55	275	52	278	PF00445.11	Ribonuclease_T2	Domain	4	186	189	157.2	2.7e-46	1	No_clan
239594369	26	266	25	268	PF01193.17	RNA_pol_L	Domain	2	84	86	51.5	3.9e-14	1	No_clan
239594369	56	178	56	179	PF01000.19	RNA_pol_A_bac	Domain	1	110	111	110.5	3.6e-32	1	No_clan
74637307	15	88	14	232	PF00270.22	DEAD	Domain	2	44	167	10.6	0.22	0	CL0023
74637307	215	394	215	395	PF06733.8	DEAD_2	Family	1	172	173	166.7	2.4e-49	1	CL0023
238881054	5	434	5	440	PF03435.11	Saccharop_dh	Family	1	381	386	423.6	5.2e-127	1	CL0063
159131488	33	319	18	322	PF00389.23	2-Hacid_dh	Domain	31	146	150	73	1.4e-20	1	CL0325
159131488	118	177	117	187	PF02826.12	2-Hacid_dh_C	Domain	2	50	178	10.6	0.18	0	CL0063
159131488	184	291	173	291	PF02826.12	2-Hacid_dh_C	Domain	76	178	178	104.7	2.3e-30	1	CL0063	predicted_active_site[236,289,265]
129557047	57	84	57	88	PF00467.22	KOW	Family	1	28	32	21.7	8.1e-05	1	CL0107
129557047	102	186	102	186	PF01777.11	Ribosomal_L27e	Family	1	85	85	126	3.6e-37	1	No_clan
239586581	166	194	165	196	PF00443.22	UCH	Family	2	30	271	22	5.5e-05	1	CL0125
239586581	204	432	200	432	PF00443.22	UCH	Family	70	271	271	101.2	3.8e-29	1	CL0125
239586581	264	354	237	373	PF01935.10	DUF87	Family	95	189	229	11.8	0.12	0	CL0023
239586581	396	475	386	516	PF00171.15	Aldedh	Family	241	319	462	8.7	0.36	0	CL0099
239586581	446	480	446	480	PF12436.1	USP7	Family	1	35	35	40.1	1.5e-10	1	No_clan
239587811	215	341	210	341	PF07366.5	SnoaL	Domain	7	126	126	20.4	0.00022	0	CL0051
238882338	11	105	11	105	PF01247.11	Ribosomal_L35Ae	Family	1	95	95	140.6	7.8e-42	1	No_clan
2582369	290	509	290	518	PF00009.20	GTP_EFTU	Domain	1	185	189	153.9	2.4e-45	1	CL0023
2582369	533	601	533	601	PF03144.18	GTP_EFTU_D2	Domain	1	74	74	27.4	2e-06	1	No_clan
2582369	606	714	606	715	PF03143.10	GTP_EFTU_D3	Domain	1	100	101	83	1.2e-23	1	No_clan
74587506	105	479	105	481	PF01546.21	Peptidase_M20	Family	1	169	171	97.4	5.1e-28	1	CL0035	predicted_active_site[178]
74587506	222	378	220	381	PF07687.7	M20_dimer	Domain	3	106	109	37.8	9.9e-10	1	No_clan
74587506	279	322	274	326	PF05852.4	DUF848	Family	92	137	146	10.5	0.32	0	No_clan
239612960	21	120	19	121	PF00466.13	Ribosomal_L10	Family	3	98	100	64.4	5.4e-18	1	No_clan
238881652	36	275	27	277	PF02153.10	PDH	Family	12	256	258	45.3	3.7e-12	1	CL0063
239588743	46	105	23	106	PF00168.23	C2	Domain	19	84	85	31.4	9.8e-08	1	CL0154
239588743	248	327	244	330	PF00168.23	C2	Domain	5	82	85	50.8	8.4e-14	1	CL0154
239588743	805	1015	805	1016	PF02666.8	PS_Dcarbxylase	Family	1	202	203	179.6	3.4e-53	1	No_clan
238882102	39	367	39	369	PF00180.13	Iso_dh	Domain	1	345	347	325.1	3.6e-97	1	CL0270
3850141	6	32	1	40	PF11919.1	DUF3437	Family	44	70	90	11.9	0.11	0	No_clan
3850141	15	123	14	123	PF01655.11	Ribosomal_L32e	Family	2	110	110	154.5	6.5e-46	1	No_clan
3850141	65	121	60	129	PF01406.12	tRNA-synt_1e	Family	39	95	301	12.6	0.043	0	CL0038
239613681	447	796	445	809	PF00443.22	UCH	Family	3	263	271	160.2	4e-47	1	CL0125	predicted_active_site[765,756,457]
239587214	83	168	54	170	PF01966.15	HD	Family	24	116	118	14.5	0.022	0	CL0237
239613932	46	105	23	106	PF00168.23	C2	Domain	19	84	85	31.4	9.8e-08	1	CL0154
239613932	248	327	244	330	PF00168.23	C2	Domain	5	82	85	50.8	8.4e-14	1	CL0154
239613932	805	1015	805	1016	PF02666.8	PS_Dcarbxylase	Family	1	202	203	179.6	3.4e-53	1	No_clan
74612818	4	232	4	233	PF09420.3	Nop16	Family	1	199	200	243.1	2.2e-72	1	No_clan
74612818	15	117	5	132	PF06524.5	NOA36	Family	199	298	314	10.4	0.22	0	No_clan
239606792	16	133	16	134	PF06441.5	EHN	Family	1	111	112	115.3	9.6e-34	1	No_clan
239606792	148	212	148	221	PF00561.13	Abhydrolase_1	Domain	1	65	231	25.8	5.1e-06	1	CL0028
239594725	21	363	9	363	PF01433.13	Peptidase_M1	Family	45	391	391	217.8	1.9e-64	1	CL0126	predicted_active_site[360,272]
239594725	441	583	441	583	PF09127.4	Leuk-A4-hydro_C	Domain	1	143	143	137	2.5e-40	1	CL0020
239588469	26	122	4	141	PF05549.4	Allexi_40kDa	Family	84	181	271	12.3	0.059	0	No_clan
239588469	106	191	106	191	PF05046.7	Img2	Domain	1	87	87	100.2	4.3e-29	1	No_clan
239589108	448	797	446	810	PF00443.22	UCH	Family	3	263	271	160.2	4e-47	1	CL0125	predicted_active_site[766,757,458]
74679939	7	69	1	86	PF11921.1	DUF3439	Family	11	69	122	9.9	0.45	0	No_clan
74679939	32	122	14	133	PF02923.8	BamHI	Domain	21	103	158	12.3	0.094	0	CL0236
74679939	46	88	34	102	PF06933.4	SSP160	Family	676	718	756	7.9	0.51	0	No_clan
74679939	116	267	116	267	PF00929.17	Exonuc_X-T	Family	1	165	165	79.4	2.8e-22	1	CL0219	predicted_active_site[254]
74637844	5	56	4	56	PF00253.14	Ribosomal_S14	Family	2	55	55	65	2.2e-18	1	No_clan
238882416	128	754	127	754	PF00133.15	tRNA-synt_1	Family	2	601	601	743.4	9.9e-224	1	CL0038
238882416	576	600	576	617	PF03413.12	PepSY	Domain	3	27	64	10.2	0.72	0	CL0320
238882416	799	951	799	953	PF08264.6	Anticodon_1	Domain	1	150	152	126.1	7.3e-37	1	No_clan
239588803	49	247	48	252	PF03104.12	DNA_pol_B_exo	Family	2	151	317	37.2	1.2e-09	1	CL0219
239588803	830	1030	810	1030	PF03104.12	DNA_pol_B_exo	Family	136	317	317	46.2	2.2e-12	1	CL0219
239588803	1040	1072	1027	1074	PF08679.4	DsrD	Family	18	50	67	13.4	0.044	0	No_clan
239588803	1104	1548	1104	1562	PF00136.14	DNA_pol_B	Family	1	451	467	310.3	1.6e-92	1	CL0194
239588803	1231	1274	1202	1278	PF06212.5	GRIM-19	Family	57	100	130	13.2	0.042	0	No_clan
239595796	16	125	16	126	PF06441.5	EHN	Family	1	111	112	80.4	6.4e-23	1	No_clan
239595796	65	94	57	102	PF00686.12	CBM_20	Family	37	66	97	9.9	0.42	0	CL0369
239595796	140	204	140	213	PF00561.13	Abhydrolase_1	Domain	1	65	231	26.9	2.3e-06	1	CL0028
70985210	94	336	92	337	PF00561.13	Abhydrolase_1	Domain	3	230	231	48	8.5e-13	1	CL0028	predicted_active_site[147,321,292]
159130857	57	84	57	88	PF00467.22	KOW	Family	1	28	32	21.5	9.1e-05	1	CL0107
159130857	102	185	102	186	PF01777.11	Ribosomal_L27e	Family	1	84	85	123.1	2.8e-36	1	No_clan
239586539	7	82	1	95	PF06455.4	NADH5_C	Family	96	171	181	25.1	8e-06	1	No_clan
238878529	369	546	369	547	PF00623.13	RNA_pol_Rpb1_2	Domain	1	165	166	217.9	5.8e-65	1	No_clan
238878529	550	727	550	727	PF04983.11	RNA_pol_Rpb1_3	Domain	1	157	157	129.9	5.2e-38	1	No_clan
238878529	762	876	756	876	PF05000.10	RNA_pol_Rpb1_4	Domain	7	108	108	83.9	4.8e-24	1	No_clan
238878529	883	1527	883	1527	PF04998.10	RNA_pol_Rpb1_5	Domain	1	277	277	323.5	7.8e-97	1	No_clan
54036107	20	363	19	366	PF00224.14	PK	Family	2	345	348	552.8	1.6e-166	1	CL0151	predicted_active_site[241]
54036107	380	499	380	500	PF02887.9	PK_C	Domain	1	116	117	103.6	3.5e-30	1	No_clan
239613873	49	247	48	252	PF03104.12	DNA_pol_B_exo	Family	2	151	317	37.2	1.2e-09	1	CL0219
239613873	830	1030	810	1030	PF03104.12	DNA_pol_B_exo	Family	136	317	317	46.2	2.2e-12	1	CL0219
239613873	1040	1072	1027	1074	PF08679.4	DsrD	Family	18	50	67	13.4	0.044	0	No_clan
239613873	1104	1548	1104	1562	PF00136.14	DNA_pol_B	Family	1	451	467	313.7	1.6e-93	1	CL0194
239613873	1231	1274	1202	1278	PF06212.5	GRIM-19	Family	57	100	130	13.2	0.042	0	No_clan
74656092	28	171	10	183	PF09073.3	BUD22	Family	160	295	430	8.6	0.64	0	No_clan
74656092	217	381	193	382	PF00270.22	DEAD	Domain	14	166	167	144.4	1.7e-42	1	CL0023
74656092	472	543	466	543	PF00271.24	Helicase_C	Family	8	78	78	69.8	9.8e-20	1	CL0023
239591511	21	120	19	121	PF00466.13	Ribosomal_L10	Family	3	98	100	64.4	5.4e-18	1	No_clan
239586835	128	447	127	447	PF00443.22	UCH	Family	2	271	271	193.8	2.3e-57	1	CL0125	predicted_active_site[410,402,139]
239591524	303	599	303	625	PF05970.7	DUF889	Family	1	275	422	155.1	1.8e-45	1	CL0023
239591524	648	713	637	713	PF05970.7	DUF889	Family	356	422	422	70.9	6.5e-20	1	CL0023
239591524	749	798	749	800	PF11747.1	RebB	Family	1	49	69	10.1	0.45	0	No_clan
66848058	1	110	1	114	PF01283.12	Ribosomal_S26e	Family	1	110	114	173.1	1.4e-51	1	No_clan
66848058	80	109	73	113	PF08940.4	DUF1918	Domain	22	47	58	10.8	0.18	0	No_clan
239611086	5	178	4	179	PF00106.18	adh_short	Domain	2	166	167	102.1	2.2e-29	1	CL0063	predicted_active_site[160,148,164]
74585817	20	146	18	146	PF09748.2	Med10	Family	3	128	128	150.4	1.7e-44	1	No_clan
74585817	108	165	101	168	PF03978.6	Borrelia_REV	Family	65	119	160	10.4	0.31	0	No_clan
121921768	218	478	218	478	PF08145.5	BOP1NT	Domain	1	260	260	352.5	1.3e-105	1	No_clan
121921768	405	437	395	445	PF03986.6	Autophagy_N	Domain	48	81	146	9.3	0.68	0	No_clan
121921768	480	517	479	517	PF00400.25	WD40	Repeat	2	39	39	40.4	1.3e-10	1	CL0186
121921768	754	787	751	788	PF00400.25	WD40	Repeat	5	38	39	18	0.0015	1	CL0186
121921768	817	842	803	843	PF00400.25	WD40	Repeat	13	38	39	22.5	5.6e-05	1	CL0186
74661033	83	193	67	194	PF00134.16	Cyclin_N	Domain	19	126	127	59	2.5e-16	1	CL0065
74661033	227	296	200	312	PF02984.12	Cyclin_C	Domain	25	92	118	13.7	0.034	0	CL0065
239589459	5	44	1	78	PF02826.12	2-Hacid_dh_C	Domain	34	73	178	19.1	0.00045	0	CL0063
239589459	69	274	33	278	PF02153.10	PDH	Family	47	254	258	39.3	2.5e-10	1	CL0063
238882861	106	576	100	578	PF00171.15	Aldedh	Family	10	460	462	383.2	9.4e-115	1	CL0099	predicted_active_site[343,377]
91206539	151	322	151	322	PF00270.22	DEAD	Domain	1	167	167	164.9	8.1e-49	1	CL0023
91206539	393	469	392	469	PF00271.24	Helicase_C	Family	2	78	78	98.6	9.9e-29	1	CL0023
3859700	63	237	62	240	PF00587.18	tRNA-synt_2b	Domain	2	170	173	174.7	9.5e-52	1	CL0040
3859700	346	449	346	450	PF03129.13	HGTP_anticodon	Domain	1	93	94	61.8	3.4e-17	1	No_clan
70989641	253	689	252	690	PF01055.19	Glyco_hydro_31	Family	1	449	450	381.9	2.8e-114	1	CL0058	predicted_active_site[496,432,429]
239592755	4	177	3	178	PF00106.18	adh_short	Domain	2	166	167	101.6	3.3e-29	1	CL0063	predicted_active_site[159,147,163]
295568	21	202	20	203	PF00106.18	adh_short	Domain	2	166	167	74.9	5.2e-21	1	CL0063	predicted_active_site[184,169,188]
239606968	25	122	4	141	PF05549.4	Allexi_40kDa	Family	83	181	271	12.4	0.055	0	No_clan
239606968	106	191	106	191	PF05046.7	Img2	Domain	1	87	87	100.2	4.3e-29	1	No_clan
6468323	32	255	32	255	PF00215.17	OMPdecase	Domain	1	223	223	260.7	6.8e-78	1	CL0036	predicted_active_site[98,93,95]
239608131	50	97	41	98	PF02148.12	zf-UBP	Domain	12	63	64	27.9	1.5e-06	1	No_clan
239608131	139	458	138	458	PF00443.22	UCH	Family	2	271	271	193.6	2.5e-57	1	CL0125	predicted_active_site[421,413,150]
602345	29	206	21	216	PF00033.12	Cytochrom_B_N	Domain	13	176	188	64.2	7.2e-18	1	CL0328
602345	260	360	259	360	PF00032.10	Cytochrom_B_C	Domain	2	102	102	121.6	1e-35	1	No_clan
46395914	160	595	155	598	PF01150.10	GDA1_CD39	Family	7	433	436	353	1.3e-105	1	CL0108
70993696	10	445	10	446	PF03435.11	Saccharop_dh	Family	1	385	386	445.3	1.4e-133	1	CL0063
239592337	26	203	26	203	PF00479.15	G6PD_N	Domain	1	183	183	212.9	3.3e-63	1	CL0063
239592337	205	495	205	496	PF02781.9	G6PD_C	Domain	1	293	294	450	2e-135	1	No_clan
51316596	1	67	1	67	PF01200.11	Ribosomal_S28e	Family	1	69	69	113.1	2.8e-33	1	No_clan
74654532	155	327	155	328	PF00270.22	DEAD	Domain	1	166	167	139.6	5e-41	1	CL0023
74654532	401	473	396	473	PF00271.24	Helicase_C	Family	6	78	78	91.1	2.2e-26	1	CL0023
66853279	81	321	80	323	PF01193.17	RNA_pol_L	Domain	2	84	86	48.6	3.2e-13	1	No_clan
66853279	111	233	111	234	PF01000.19	RNA_pol_A_bac	Domain	1	110	111	111.7	1.5e-32	1	No_clan
109706861	6	107	5	107	PF00383.15	dCMP_cyt_deam_1	Family	2	102	102	74.7	2.7e-21	1	CL0109	predicted_active_site[61]
239595863	106	223	105	224	PF01966.15	HD	Family	4	117	118	22.5	7.2e-05	1	CL0237
239595863	196	219	189	229	PF12105.1	SpoU_methylas_C	Family	15	38	57	11.9	0.095	0	No_clan
32567798	130	394	129	395	PF00361.13	Oxidored_q1	Family	2	269	270	151.8	1.7e-44	1	CL0425
238881429	98	249	98	250	PF04442.7	CtaG_Cox11	Family	1	151	152	187.9	7.1e-56	1	No_clan
121921995	335	481	305	483	PF04851.8	ResIII	Family	23	182	184	66	2.9e-18	1	CL0023
121921995	739	800	718	801	PF00271.24	Helicase_C	Family	16	77	78	62.6	1.8e-17	1	CL0023
70991196	129	175	129	176	PF01479.18	S4	Family	1	47	48	56.4	1.1e-15	1	No_clan
109706863	6	107	5	107	PF00383.15	dCMP_cyt_deam_1	Family	2	102	102	74.7	2.7e-21	1	CL0109	predicted_active_site[61]
238879230	63	237	62	240	PF00587.18	tRNA-synt_2b	Domain	2	170	173	174.7	9.5e-52	1	CL0040
238879230	346	449	346	450	PF03129.13	HGTP_anticodon	Domain	1	93	94	61.9	3.2e-17	1	No_clan
74680357	242	388	241	389	PF00929.17	Exonuc_X-T	Family	2	164	165	60.1	2.4e-16	1	CL0219	predicted_active_site[376]
74587492	6	85	6	85	PF06093.6	Spt4	Domain	1	77	77	104.7	1.3e-30	1	CL0167
239588890	22	64	13	77	PF01485.14	IBR	Family	9	51	64	16.3	0.005	0	No_clan
239588890	28	82	28	82	PF01667.10	Ribosomal_S27e	Family	1	55	55	100.2	2.6e-29	1	CL0167
239588890	29	62	19	64	PF05207.6	zf-CSL	Domain	15	51	57	11.1	0.17	0	No_clan
74656359	210	394	210	395	PF00270.22	DEAD	Domain	1	166	167	156.9	2.4e-46	1	CL0023
74656359	462	538	461	538	PF00271.24	Helicase_C	Family	2	78	78	93.5	4e-27	1	CL0023
52782711	246	304	241	332	PF03648.7	Glyco_hydro_67N	Domain	9	66	122	9.1	1	0	No_clan
52782711	370	525	370	540	PF00069.18	Pkinase	Domain	1	154	260	136.7	5.7e-40	1	CL0016	predicted_active_site[511,493,493,493]
52782711	581	686	567	686	PF00069.18	Pkinase	Domain	154	260	260	62	3.7e-17	1	CL0016
52782711	704	765	704	765	PF00433.17	Pkinase_C	Family	1	49	49	29.3	5.9e-07	1	No_clan
74637685	234	355	229	356	PF12397.1	U3snoRNP10	Family	3	120	121	73.1	1.4e-20	1	No_clan
74637685	1491	1638	1491	1638	PF08146.5	BP28CT	Domain	1	154	154	149.8	3.7e-44	1	No_clan
239615173	10	33	10	57	PF02558.9	ApbA	Family	1	24	151	11.3	0.13	0	CL0063
239615173	63	268	36	272	PF02153.10	PDH	Family	47	254	258	39.6	2.1e-10	1	CL0063
239588119	358	463	357	464	PF06337.5	DUSP	Domain	2	98	99	54.3	1.1e-14	1	No_clan
239588119	694	1496	693	1496	PF00443.22	UCH	Family	2	271	271	272.1	3e-81	1	CL0125	predicted_active_site[1456,1448,705]
239588119	1105	1166	1086	1187	PF04931.6	DNA_pol_phi	Family	175	236	784	8.1	0.38	0	No_clan
239595022	12	85	12	85	PF00347.16	Ribosomal_L6	Domain	1	77	77	44.8	1e-11	1	No_clan
239595022	97	180	97	180	PF00347.16	Ribosomal_L6	Domain	1	77	77	39.3	5.3e-10	1	No_clan
238880567	32	255	32	255	PF00215.17	OMPdecase	Domain	1	223	223	260.7	6.8e-78	1	CL0036	predicted_active_site[98,93,95]
90305083	46	120	43	121	PF00168.23	C2	Domain	4	84	85	63.8	7.3e-18	1	CL0154
90305083	279	344	260	345	PF00168.23	C2	Domain	17	84	85	50.7	8.9e-14	1	CL0154
90305083	502	527	501	529	PF00036.25	efhand	Domain	2	27	29	14.6	0.011	0	CL0220
90305083	821	1009	821	1019	PF02666.8	PS_Dcarbxylase	Family	1	188	203	170.1	2.8e-50	1	No_clan
238882761	35	351	26	362	PF00389.23	2-Hacid_dh	Domain	18	141	150	72.8	1.6e-20	1	CL0325
238882761	130	313	130	328	PF02826.12	2-Hacid_dh_C	Domain	1	170	178	127.6	2.2e-37	1	CL0063
74656687	148	442	148	445	PF00656.15	Peptidase_C14	Domain	1	240	243	224.6	1.1e-66	1	CL0093	predicted_active_site[231,292]
70999462	7	139	7	139	PF05222.8	AlaDh_PNT_N	Domain	1	136	136	85.8	2e-24	1	CL0325
70999462	175	301	172	318	PF01262.14	AlaDh_PNT_C	Domain	4	150	168	65.6	3e-18	1	CL0063	predicted_active_site[202]
29500868	29	206	21	216	PF00033.12	Cytochrom_B_N	Domain	13	176	188	64.4	6.7e-18	1	CL0328
29500868	260	360	259	360	PF00032.10	Cytochrom_B_C	Domain	2	102	102	124.6	1.2e-36	1	No_clan
239611192	14	94	14	95	PF12146.1	Hydrolase_4	Family	1	78	79	61.5	3.9e-17	1	CL0028
239611192	116	159	100	192	PF02230.9	Abhydrolase_2	Domain	106	146	216	14.2	0.017	0	CL0028
239611192	232	281	221	297	PF02230.9	Abhydrolase_2	Domain	151	201	216	12	0.081	0	CL0028
238879706	8	401	8	401	PF00180.13	Iso_dh	Domain	1	347	347	241.5	9.3e-72	1	CL0270
66848777	3	97	3	98	PF03501.8	S10_plectin	Domain	1	95	96	141.8	3.4e-42	1	No_clan
70982897	34	307	31	309	PF01070.11	FMN_dh	Domain	23	316	355	327.2	8e-98	1	CL0036	predicted_active_site[244]
70982897	325	363	314	364	PF01070.11	FMN_dh	Domain	316	354	355	33.1	1.9e-08	1	CL0036
238882036	5	130	5	132	PF01118.17	Semialdhyde_dh	Domain	1	119	121	109.8	7.9e-32	1	CL0063
238882036	165	345	165	346	PF02774.11	Semialdhyde_dhC	Domain	1	183	184	146.2	7.3e-43	1	CL0139
90299655	39	93	9	97	PF00478.18	IMPDH	Domain	92	146	351	11.6	0.073	0	CL0036
90299655	42	387	41	388	PF00224.14	PK	Family	2	347	348	563.6	8.6e-170	1	CL0151	predicted_active_site[263]
90299655	403	526	402	526	PF02887.9	PK_C	Domain	2	117	117	105.6	8.1e-31	1	No_clan
90297927	47	360	45	368	PF00501.21	AMP-binding	Family	3	320	418	63.2	1.1e-17	1	CL0378
90297927	411	446	405	448	PF00501.21	AMP-binding	Family	382	416	418	14.3	0.0076	0	CL0378	predicted_active_site[417]
90297927	561	632	559	633	PF00550.18	PP-binding	Domain	3	66	67	31.5	1.3e-07	1	CL0314
90297927	687	927	687	928	PF07993.5	NAD_binding_4	Family	1	248	249	118.4	1.8e-34	1	CL0063
66845183	2	145	2	146	PF00056.16	Ldh_1_N	Family	1	141	142	159.2	3.8e-47	1	CL0063
66845183	148	324	148	324	PF02866.11	Ldh_1_C	Domain	1	174	174	134.4	2.5e-39	1	CL0341	predicted_active_site[179]
4585664	18	344	17	344	PF00009.20	GTP_EFTU	Domain	2	189	189	211.3	5.9e-63	1	CL0023
4585664	394	469	393	470	PF03144.18	GTP_EFTU_D2	Domain	2	73	74	45.2	5.9e-12	1	No_clan
4585664	607	720	604	721	PF03764.11	EFG_IV	Domain	4	119	120	122.4	5.6e-36	1	CL0329
4585664	724	811	723	812	PF00679.17	EFG_C	Domain	2	88	89	73.8	6.1e-21	1	CL0437
239608173	93	204	93	204	PF01159.12	Ribosomal_L6e	Family	1	108	108	128.7	7.9e-38	1	No_clan
90307354	62	457	62	457	PF00890.17	FAD_binding_2	Family	1	421	421	415.7	1.5e-124	1	CL0063	predicted_active_site[295,311,339]
90307354	512	647	512	647	PF02910.13	Succ_DH_flav_C	Domain	1	129	129	160.1	1.7e-47	1	No_clan
51701758	9	33	2	42	PF11919.1	DUF3437	Family	47	71	90	11.5	0.15	0	No_clan
51701758	14	123	14	123	PF01655.11	Ribosomal_L32e	Family	1	110	110	151.4	6.2e-45	1	No_clan
51701758	51	131	45	131	PF10106.2	DUF2345	Family	13	88	156	13.2	0.04	0	No_clan
74679737	424	487	417	488	PF07529.6	HSA	Domain	8	72	73	33.5	2e-08	1	No_clan
74679737	826	1137	826	1137	PF00176.16	SNF2_N	Family	1	297	297	299.9	1.3e-89	1	CL0023
74679737	1401	1479	1400	1479	PF00271.24	Helicase_C	Family	2	78	78	52.9	1.9e-14	1	CL0023
90307145	96	167	94	167	PF00364.15	Biotin_lipoyl	Domain	3	74	74	59.2	1.7e-16	1	CL0105
90307145	250	483	249	483	PF00198.16	2-oxoacid_dh	Domain	2	231	231	266.5	1.1e-79	1	No_clan
51701395	43	98	36	103	PF00111.20	Fer2	Domain	9	76	77	17.7	0.0017	0	No_clan
56404365	15	143	13	143	PF00692.12	dUTPase	Domain	3	129	129	151.3	6.9e-45	1	CL0153
20532182	58	261	58	261	PF03587.7	EMG1	Family	1	202	202	260.7	5e-78	1	No_clan
62901307	23	306	23	306	PF03850.7	Tfb4	Family	1	275	275	343.1	8.1e-103	1	No_clan
62901307	227	286	214	295	PF08830.3	DUF1806	Family	16	76	114	12	0.1	0	No_clan
70983071	29	84	28	93	PF08240.5	ADH_N	Domain	2	60	109	33.5	2.2e-08	1	CL0296
70983071	199	255	192	293	PF00107.19	ADH_zinc_N	Family	17	74	130	25.1	7.7e-06	0	CL0063
66853160	21	252	21	252	PF10436.2	BCDHK_Adom3	Family	1	164	164	239.5	9.1e-72	1	No_clan
66853160	296	424	295	426	PF02518.19	HATPase_c	Domain	2	109	111	61.8	3.4e-17	1	CL0025
74656669	1	251	1	251	PF03159.11	XRN_N	Family	1	237	237	359.3	6.3e-108	1	CL0280
70984156	12	174	12	174	PF04934.7	Med6	Family	1	142	142	144.3	1.4e-42	1	No_clan
8927038	2	328	1	328	PF00009.20	GTP_EFTU	Domain	2	189	189	211.5	5.5e-63	1	CL0023
8927038	378	453	377	454	PF03144.18	GTP_EFTU_D2	Domain	2	73	74	45.3	5.6e-12	1	No_clan
8927038	591	704	588	705	PF03764.11	EFG_IV	Domain	4	119	120	122.4	5.3e-36	1	CL0329
8927038	708	795	707	796	PF00679.17	EFG_C	Domain	2	88	89	73.8	5.8e-21	1	CL0437
238881917	27	393	26	393	PF06870.5	RNA_pol_I_A49	Family	2	384	384	417.9	2.2e-125	1	No_clan
238881917	33	93	22	98	PF09816.2	EAF	Domain	39	104	109	10.8	0.29	0	No_clan
148841143	102	270	101	272	PF00270.22	DEAD	Domain	2	165	167	119.1	1e-34	1	CL0023
148841143	341	427	339	427	PF00271.24	Helicase_C	Family	3	78	78	76.3	9.5e-22	1	CL0023
74661375	183	367	183	368	PF00270.22	DEAD	Domain	1	166	167	127.2	3.2e-37	1	CL0023
74661375	447	521	444	521	PF00271.24	Helicase_C	Family	4	78	78	66.4	1.1e-18	1	CL0023
70983430	16	112	2	112	PF08292.5	RNA_pol_Rbc25	Domain	19	122	122	102	2e-29	1	CL0021
71001132	64	212	64	212	PF01257.12	Complex1_24kDa	Family	1	145	145	201.7	3e-60	1	No_clan
66850113	89	200	89	200	PF01159.12	Ribosomal_L6e	Family	1	108	108	130.9	1.6e-38	1	No_clan
66850113	150	170	141	184	PF06376.5	DUF1070	Family	18	38	53	12.6	0.076	0	No_clan
70989721	286	415	284	415	PF07366.5	SnoaL	Domain	4	126	126	10.8	0.21	0	CL0051
74690881	95	247	95	247	PF00929.17	Exonuc_X-T	Family	1	165	165	110.1	9.8e-32	1	CL0219	predicted_active_site[234]
146330937	68	95	68	100	PF02374.8	ArsA_ATPase	Family	1	28	305	17.3	0.0015	0	CL0023
146330937	179	260	179	262	PF10609.2	ParA	Family	1	79	81	123	2.6e-36	1	CL0023
238878241	1	33	1	34	PF03446.8	NAD_binding_2	Domain	136	162	163	13.5	0.038	0	CL0063
238878241	38	338	38	338	PF00393.12	6PGD	Domain	1	291	291	446	4.1e-134	1	CL0106
239610392	378	483	377	484	PF06337.5	DUSP	Domain	2	98	99	54.3	1.1e-14	1	No_clan
239610392	714	1516	713	1516	PF00443.22	UCH	Family	2	271	271	272	3.1e-81	1	CL0125	predicted_active_site[1476,1468,725]
239610392	1127	1186	1119	1207	PF04931.6	DNA_pol_phi	Family	177	236	784	7.8	0.49	0	No_clan
238883009	42	161	42	162	PF02441.12	Flavoprotein	Family	1	121	122	70.6	7e-20	1	No_clan
239590582	104	213	104	226	PF00917.19	MATH	Domain	1	110	118	33.4	3.2e-08	1	CL0389
239590582	250	573	249	573	PF00443.22	UCH	Family	2	271	271	176.1	5.5e-52	1	CL0125	predicted_active_site[504,496,261]
239590582	588	621	587	621	PF12436.1	USP7	Family	2	35	35	53.1	1.3e-14	1	No_clan
74690855	96	243	83	245	PF00270.22	DEAD	Domain	15	165	167	63.4	1.3e-17	1	CL0023
74690855	387	454	355	461	PF02865.10	STAT_int	Domain	47	114	125	16.8	0.0039	0	No_clan
74690855	544	606	534	607	PF00271.24	Helicase_C	Family	15	77	78	70.6	5.7e-20	1	CL0023
70989908	151	286	150	287	PF01565.16	FAD_binding_4	Domain	2	137	138	121.8	1.1e-35	1	CL0077
70989908	323	565	323	565	PF02913.12	FAD-oxidase_C	Domain	1	249	249	195.6	6.8e-58	1	CL0277
70990136	148	271	147	276	PF08240.5	ADH_N	Domain	2	105	109	83.1	8.4e-24	1	CL0296
70990136	318	454	318	461	PF00107.19	ADH_zinc_N	Family	1	117	130	22.4	5.3e-05	0	CL0063
90305124	14	88	13	88	PF00575.16	S1	Domain	2	74	74	48.6	4.8e-13	1	CL0021
90305124	126	237	125	237	PF07541.5	EIF_2_alpha	Family	2	114	114	134.6	8.9e-40	1	No_clan
239615620	12	198	11	201	PF01210.16	NAD_Gly3P_dh_N	Family	2	156	159	157.3	1.9e-46	1	CL0063
239615620	272	419	272	423	PF07479.7	NAD_Gly3P_dh_C	Domain	1	145	149	146.5	3.7e-43	1	CL0106	predicted_active_site[284]
74691133	884	990	884	991	PF08064.6	UME	Domain	1	106	107	111.5	1.4e-32	1	No_clan
74691133	2086	2324	2085	2327	PF00454.20	PI3_PI4_kinase	Family	2	232	235	169.5	6.1e-50	1	No_clan
74691133	2349	2379	2347	2379	PF02260.13	FATC	Family	3	33	33	53.4	9.4e-15	1	No_clan
2500018	3	73	1	86	PF02826.12	2-Hacid_dh_C	Domain	36	99	178	21.8	6.3e-05	0	CL0063
2500018	4	70	2	78	PF00289.15	CPSase_L_chain	Domain	3	77	110	12	0.13	0	No_clan
2500018	26	78	25	99	PF05531.5	NPV_P10	Family	4	56	75	13.5	0.048	0	No_clan
2500018	65	120	51	135	PF11436.1	DUF3199	Family	21	76	124	11.6	0.14	0	No_clan
2500018	114	285	113	285	PF02222.15	ATP-grasp	Family	2	172	172	207.5	6.6e-62	1	CL0179
2500018	398	546	397	546	PF00731.13	AIRC	Domain	2	150	150	212.2	1.5e-63	1	No_clan
239612308	104	213	104	226	PF00917.19	MATH	Domain	1	110	118	33.4	3.2e-08	1	CL0389
239612308	250	573	249	573	PF00443.22	UCH	Family	2	271	271	176.1	5.5e-52	1	CL0125	predicted_active_site[504,496,261]
239612308	588	621	587	621	PF12436.1	USP7	Family	2	35	35	53.1	1.3e-14	1	No_clan
239608298	12	99	7	101	PF00383.15	dCMP_cyt_deam_1	Family	6	89	102	53.5	1.2e-14	1	CL0109	predicted_active_site[62]
239608298	50	96	37	99	PF00840.13	Glyco_hydro_7	Domain	161	208	435	10.9	0.083	0	CL0004
238883896	2	149	2	150	PF00056.16	Ldh_1_N	Family	1	141	142	153.4	2.5e-45	1	CL0063
238883896	152	337	152	337	PF02866.11	Ldh_1_C	Domain	1	174	174	118.6	1.9e-34	1	CL0341	predicted_active_site[184]
218526407	35	206	21	213	PF00033.12	Cytochrom_B_N	Domain	14	176	188	65.7	2.5e-18	1	CL0328
218526407	260	360	259	360	PF00032.10	Cytochrom_B_C	Domain	2	102	102	124.5	1.3e-36	1	No_clan
2498529	44	243	44	243	PF01331.12	mRNA_cap_enzyme	Domain	1	192	192	224.6	6.5e-67	1	CL0078	predicted_active_site[67]
2498529	246	372	246	372	PF03919.8	mRNA_cap_C	Domain	1	105	105	104.3	2.9e-30	1	CL0021
951001	85	411	84	411	PF03104.12	DNA_pol_B_exo	Family	2	317	317	300.2	1.1e-89	1	CL0219
951001	484	914	484	921	PF00136.14	DNA_pol_B	Family	1	459	467	493.1	6.1e-148	1	CL0194
159129118	286	415	284	415	PF07366.5	SnoaL	Domain	4	126	126	10.8	0.21	0	CL0051
239588059	4	294	4	294	PF00297.15	Ribosomal_L3	Family	1	263	263	399.4	5.3e-120	1	No_clan
239610748	410	705	410	706	PF04042.9	DNA_pol_E_B	Family	1	208	209	164.4	1.6e-48	1	CL0163
29500876	17	103	17	103	PF02790.8	COX2_TM	Family	1	84	84	110.7	1.9e-32	1	No_clan
29500876	37	110	28	120	PF12263.1	DUF3611	Family	14	86	183	11.7	0.096	0	No_clan
29500876	115	224	115	227	PF00116.13	COX2	Domain	1	105	120	149	3.7e-44	1	CL0026
239592937	1	112	1	114	PF01283.12	Ribosomal_S26e	Family	1	112	114	169.9	1.4e-50	1	No_clan
239592937	48	72	39	83	PF10343.2	DUF2419	Family	175	199	287	11.7	0.09	0	No_clan
239611507	26	203	26	203	PF00479.15	G6PD_N	Domain	1	183	183	213.1	2.8e-63	1	CL0063
239611507	205	475	205	475	PF02781.9	G6PD_C	Domain	1	273	294	430.1	2.3e-129	1	No_clan
238881234	8	52	7	76	PF03955.7	Adeno_PIX	Family	3	47	109	12.5	0.12	0	No_clan
238881234	56	451	56	451	PF00890.17	FAD_binding_2	Family	1	421	421	402.5	1.6e-120	1	CL0063	predicted_active_site[289,305,333]
238881234	506	641	506	641	PF02910.13	Succ_DH_flav_C	Domain	1	129	129	158.1	7.3e-47	1	No_clan
238881835	2	77	2	78	PF01781.11	Ribosomal_L38e	Family	1	68	69	101	1.7e-29	1	No_clan
3850149	85	411	84	411	PF03104.12	DNA_pol_B_exo	Family	2	317	317	299.9	1.3e-89	1	CL0219
3850149	484	914	484	921	PF00136.14	DNA_pol_B	Family	1	459	467	493.6	4.4e-148	1	CL0194
70997244	164	332	163	336	PF00378.13	ECH	Family	2	165	170	79.9	1e-22	1	CL0127
66852567	69	121	68	121	PF01907.12	Ribosomal_L37e	Family	2	55	55	93.5	3.7e-27	1	No_clan
66852567	85	104	83	110	PF12172.1	DUF35_N	Domain	14	32	37	9.4	0.77	0	No_clan
70985024	71	193	70	194	PF00917.19	MATH	Domain	2	117	118	30.1	3.4e-07	1	CL0389
70985024	216	538	215	538	PF00443.22	UCH	Family	2	271	271	185.3	9.1e-55	1	CL0125	predicted_active_site[470,462,227]
70985024	552	586	552	586	PF12436.1	USP7	Family	1	35	35	52.2	2.4e-14	1	No_clan
239594306	82	554	81	560	PF01039.15	Carboxyl_trans	Family	2	469	493	265.7	4.6e-79	1	CL0127
239592320	9	94	9	97	PF01247.11	Ribosomal_L35Ae	Family	1	86	95	120.2	1.9e-35	1	No_clan
239592320	16	51	4	58	PF01782.11	RimM	Domain	45	78	84	11.3	0.19	0	No_clan
239592320	70	92	69	96	PF01782.11	RimM	Domain	2	24	84	9.5	0.72	0	No_clan
8927040	4	330	3	330	PF00009.20	GTP_EFTU	Domain	2	189	189	212	3.7e-63	1	CL0023
8927040	380	455	379	456	PF03144.18	GTP_EFTU_D2	Domain	2	73	74	47	1.6e-12	1	No_clan
8927040	591	706	590	707	PF03764.11	EFG_IV	Domain	2	119	120	121.1	1.3e-35	1	CL0329
8927040	710	796	709	798	PF00679.17	EFG_C	Domain	2	87	89	75	2.4e-21	1	CL0437
59799032	185	243	185	245	PF02770.12	Acyl-CoA_dh_M	Domain	1	51	52	57.2	6.7e-16	1	No_clan
59799032	440	503	416	503	PF00441.17	Acyl-CoA_dh_1	Domain	87	150	150	17.1	0.0033	0	CL0087	predicted_active_site[488]
59799032	543	727	543	728	PF01756.12	ACOX	Family	1	185	186	185.3	5.4e-55	1	CL0087
94418552	86	234	37	236	PF00282.12	Pyridoxal_deC	Family	57	205	373	70.9	5.1e-20	1	CL0061
158564254	295	434	291	485	PF00069.18	Pkinase	Domain	13	139	260	31.9	5.7e-08	1	CL0016
146322984	66	363	64	367	PF01193.17	RNA_pol_L	Domain	3	82	86	45.7	2.7e-12	1	No_clan
146322984	97	240	95	240	PF01000.19	RNA_pol_A_bac	Domain	3	111	111	91.4	3.1e-26	1	No_clan
46438501	1006	1062	1006	1062	PF08354.3	DUF1729	Family	1	57	57	102.7	5.1e-30	1	No_clan
46438501	1506	1634	1505	1635	PF01575.12	MaoC_dehydratas	Family	2	121	123	139.5	2.5e-41	1	CL0050
46438501	1650	2024	1650	2025	PF00698.14	Acyl_transf_1	Domain	1	317	318	284.3	9.5e-85	1	CL0323	predicted_active_site[1796,1796,1796]
238881655	6	185	4	187	PF02776.11	TPP_enzyme_N	Domain	3	169	172	105.8	1.3e-30	1	CL0254
238881655	209	367	209	367	PF00205.15	TPP_enzyme_M	Domain	1	137	137	128.9	8.4e-38	1	CL0085
238881655	432	513	419	553	PF02775.14	TPP_enzyme_C	Domain	14	89	150	55.1	5e-15	1	CL0254
158564253	1	55	1	85	PF05531.5	NPV_P10	Family	1	56	75	11.4	0.22	0	No_clan
158564253	10	149	9	149	PF09748.2	Med10	Family	2	128	128	151.3	8.5e-45	1	No_clan
158564253	131	180	93	182	PF10235.2	Cript	Family	40	86	88	14.1	0.035	0	No_clan
239594457	12	198	11	201	PF01210.16	NAD_Gly3P_dh_N	Family	2	156	159	157.3	1.9e-46	1	CL0063
239594457	272	419	272	423	PF07479.7	NAD_Gly3P_dh_C	Domain	1	145	149	146.3	4e-43	1	CL0106	predicted_active_site[284]
66847820	34	66	34	67	PF06747.6	CHCH	Domain	1	33	35	19.7	0.00045	0	CL0351
239608849	611	1184	610	1184	PF00443.22	UCH	Family	2	271	271	162.3	9.3e-48	1	CL0125	predicted_active_site[1137,1129,622]
239586919	611	1184	610	1184	PF00443.22	UCH	Family	2	271	271	162.3	9.3e-48	1	CL0125	predicted_active_site[1137,1129,622]
1762320	5	103	2	103	PF00383.15	dCMP_cyt_deam_1	Family	4	102	102	86.4	6.4e-25	1	CL0109	predicted_active_site[57]
1762320	73	94	70	99	PF08063.5	PADR1	Domain	6	27	55	11.2	0.14	0	No_clan
74690916	33	203	33	205	PF00270.22	DEAD	Domain	1	165	167	149.5	4.6e-44	1	CL0023
74690916	281	356	279	356	PF00271.24	Helicase_C	Family	3	78	78	94.1	2.6e-27	1	CL0023
70982895	96	560	92	560	PF00171.15	Aldedh	Family	5	462	462	609.5	2.2e-183	1	CL0099	predicted_active_site[330,364]
2494899	13	91	13	91	PF08581.3	Tup_N	Domain	1	79	79	107.9	1.7e-31	1	No_clan
2494899	49	149	6	163	PF05843.7	Suf	Family	182	270	284	8.8	0.93	0	CL0020
2494899	54	148	10	178	PF10146.2	zf-C4H2	Family	67	160	234	16	0.0072	0	No_clan
2494899	200	228	196	229	PF00400.25	WD40	Repeat	9	38	39	21.3	0.00014	1	CL0186
2494899	259	285	252	285	PF00400.25	WD40	Repeat	13	39	39	34.1	1.3e-08	1	CL0186
2494899	292	327	289	327	PF00400.25	WD40	Repeat	4	39	39	42	4e-11	1	CL0186
2494899	340	368	331	368	PF00400.25	WD40	Repeat	10	39	39	33.9	1.5e-08	1	CL0186
2494899	386	416	384	417	PF00400.25	WD40	Repeat	8	38	39	39.9	1.8e-10	1	CL0186
2494899	405	470	393	499	PF11768.1	DUF3312	Family	227	292	544	7.9	0.59	0	No_clan
2494899	427	464	426	464	PF00400.25	WD40	Repeat	2	39	39	34.9	7e-09	1	CL0186
2494899	469	510	468	510	PF00400.25	WD40	Repeat	2	39	39	25.4	6.8e-06	1	CL0186
239587758	410	705	410	706	PF04042.9	DNA_pol_E_B	Family	1	208	209	163.2	3.6e-48	1	CL0163
74590040	237	364	237	366	PF12397.1	U3snoRNP10	Family	1	119	121	63	1.9e-17	1	No_clan
74590040	1534	1685	1534	1685	PF08146.5	BP28CT	Domain	1	154	154	158.9	5.8e-47	1	No_clan
239607935	35	84	34	103	PF00111.20	Fer2	Domain	2	51	77	32.2	5.3e-08	1	No_clan
239607935	112	185	112	186	PF01799.13	Fer2_2	Domain	1	74	75	97.7	2.1e-28	1	No_clan
239607935	269	446	268	447	PF00941.14	FAD_binding_5	Family	2	170	171	160	2.8e-47	1	CL0077
239607935	455	559	455	559	PF03450.10	CO_deh_flav_C	Domain	1	103	103	113.2	3.7e-33	1	No_clan
239607935	614	723	614	723	PF01315.15	Ald_Xan_dh_C	Domain	1	111	111	92.6	1.2e-26	1	No_clan
239607935	731	1251	731	1251	PF02738.11	Ald_Xan_dh_C2	Domain	1	543	543	597	2.1e-179	1	No_clan
239607935	1037	1093	1023	1099	PF02698.10	DUF218	Family	32	91	155	13.9	0.022	0	No_clan
70989155	23	45	14	57	PF02230.9	Abhydrolase_2	Domain	12	34	216	9.5	0.46	0	CL0028
70989155	52	155	52	169	PF00561.13	Abhydrolase_1	Domain	1	111	231	58.8	4.2e-16	1	CL0028	predicted_active_site[99]
70989155	69	91	69	95	PF03990.7	DUF348	Domain	8	30	43	11.1	0.18	0	No_clan
70989155	76	119	68	123	PF09847.2	DUF2074	Family	101	144	449	10.3	0.16	0	No_clan
70989155	188	244	176	251	PF00326.14	Peptidase_S9	Family	130	188	213	10.8	0.16	0	CL0028	predicted_active_site[243]
66853611	14	123	14	123	PF01655.11	Ribosomal_L32e	Family	1	110	110	168.5	2.9e-50	1	No_clan
239587314	3	39	3	40	PF08071.5	RS4NT	Domain	1	37	38	66.3	1.2e-18	1	No_clan
239587314	43	90	42	90	PF01479.18	S4	Family	2	48	48	22.5	4.2e-05	1	No_clan
239587314	94	170	94	170	PF00900.13	Ribosomal_S4e	Family	1	77	77	110.9	1.3e-32	1	No_clan
239587314	182	211	180	211	PF00467.22	KOW	Family	6	32	32	18.2	0.0011	0	CL0107
14582743	9	280	9	280	PF01073.12	3Beta_HSD	Family	1	280	280	280.8	5.5e-84	1	CL0063
239587777	423	682	403	709	PF05088.5	Bac_GDH	Family	604	854	1528	43.6	5.5e-12	1	CL0063
239587777	552	633	548	642	PF02812.11	ELFV_dehydrog_N	Domain	24	98	131	12.8	0.05	0	No_clan
239587777	698	963	698	963	PF00208.14	ELFV_dehydrog	Domain	1	244	244	196.9	3e-58	1	CL0063
146324137	193	213	191	214	PF02770.12	Acyl-CoA_dh_M	Domain	3	23	52	14.1	0.019	0	No_clan
146324137	328	499	327	502	PF00441.17	Acyl-CoA_dh_1	Domain	2	147	150	61.5	7.1e-17	1	CL0087	predicted_active_site[487]
239594543	35	84	34	103	PF00111.20	Fer2	Domain	2	51	77	32.3	4.9e-08	1	No_clan
239594543	112	185	112	186	PF01799.13	Fer2_2	Domain	1	74	75	97.7	2.1e-28	1	No_clan
239594543	269	446	268	447	PF00941.14	FAD_binding_5	Family	2	170	171	160	2.8e-47	1	CL0077
239594543	455	559	455	559	PF03450.10	CO_deh_flav_C	Domain	1	103	103	113.8	2.4e-33	1	No_clan
239594543	614	723	614	723	PF01315.15	Ald_Xan_dh_C	Domain	1	111	111	92.6	1.2e-26	1	No_clan
239594543	731	1251	731	1251	PF02738.11	Ald_Xan_dh_C2	Domain	1	543	543	597	2.1e-179	1	No_clan
239594543	1037	1093	1023	1099	PF02698.10	DUF218	Family	32	91	155	13.9	0.022	0	No_clan
70985162	14	55	12	65	PF02589.8	DUF162	Family	26	66	109	12.6	0.073	0	CL0246
70985162	32	356	31	356	PF09734.2	Tau95	Family	2	310	310	281	9.8e-84	1	No_clan
51701371	18	344	17	344	PF00009.20	GTP_EFTU	Domain	2	189	189	211.9	4e-63	1	CL0023
51701371	394	469	393	470	PF03144.18	GTP_EFTU_D2	Domain	2	73	74	47	1.6e-12	1	No_clan
51701371	605	720	604	721	PF03764.11	EFG_IV	Domain	2	119	120	121.1	1.4e-35	1	CL0329
51701371	724	810	723	812	PF00679.17	EFG_C	Domain	2	87	89	75	2.6e-21	1	CL0437
74608241	183	225	181	225	PF05182.6	Fip1	Motif	3	45	45	77	3.7e-22	1	No_clan
74670710	12	213	9	214	PF05983.4	Med7	Family	5	161	162	204	9.4e-61	1	No_clan
239609472	118	705	113	707	PF05327.4	RRN3	Family	6	561	563	583.7	2.1e-175	1	No_clan
239609472	484	527	482	532	PF02565.8	RecO_C	Family	3	45	118	10.1	0.44	0	No_clan
239592656	14	94	14	95	PF12146.1	Hydrolase_4	Family	1	78	79	60.9	6.1e-17	1	CL0028
239592656	115	159	88	192	PF02230.9	Abhydrolase_2	Domain	105	146	216	14.5	0.014	0	CL0028
239592656	232	281	221	297	PF02230.9	Abhydrolase_2	Domain	151	201	216	12	0.081	0	CL0028
238883229	30	445	30	445	PF04563.8	RNA_pol_Rpb2_1	Family	1	229	229	150.2	3.3e-44	1	No_clan
238883229	191	379	191	380	PF04561.7	RNA_pol_Rpb2_2	Domain	1	188	189	105.9	1.3e-30	1	No_clan
238883229	464	528	463	529	PF04565.9	RNA_pol_Rpb2_3	Domain	2	67	68	84.2	3e-24	1	No_clan
238883229	569	626	569	626	PF06883.5	RNA_pol_Rpa2_4	Domain	1	58	58	82.5	1.1e-23	1	No_clan
238883229	628	668	627	668	PF04567.10	RNA_pol_Rpb2_5	Domain	2	48	48	19	0.00078	1	No_clan
238883229	673	1039	673	1039	PF00562.21	RNA_pol_Rpb2_6	Domain	1	386	386	384.5	3.4e-115	1	CL0410
238883229	1041	1162	1041	1164	PF04560.13	RNA_pol_Rpb2_7	Domain	1	81	83	54.4	8.4e-15	1	No_clan
74585350	18	76	18	105	PF09140.4	MipZ	Family	1	57	261	27.6	1.1e-06	1	CL0023
74585350	143	227	143	227	PF10609.2	ParA	Family	1	81	81	130.1	1.5e-38	1	CL0023
70994240	77	542	76	542	PF00171.15	Aldedh	Family	2	462	462	627.7	6.6e-189	1	CL0099	predicted_active_site[314,348]
239613349	144	849	141	878	PF11635.1	Med16	Family	4	692	745	595.4	1.1e-178	1	No_clan
159128903	1	80	1	81	PF01249.11	Ribosomal_S21e	Family	1	80	81	138.9	3.1e-41	1	No_clan
74661344	50	339	50	339	PF00297.15	Ribosomal_L3	Family	1	263	263	405.4	7.6e-122	1	No_clan
70996612	118	309	118	330	PF02666.8	PS_Dcarbxylase	Family	1	186	203	160.9	1.9e-47	1	No_clan
121752549	75	109	75	109	PF06747.6	CHCH	Domain	1	35	35	21.7	0.00011	0	CL0351
121752549	88	114	68	117	PF05254.5	UPF0203	Family	30	56	68	10.2	0.4	0	No_clan
70999580	71	458	71	459	PF00282.12	Pyridoxal_deC	Family	1	372	373	267.1	1.2e-79	1	CL0061
238882354	34	427	34	427	PF00180.13	Iso_dh	Domain	1	347	347	243	3.4e-72	1	CL0270
239607450	133	475	132	475	PF03104.12	DNA_pol_B_exo	Family	2	317	317	275.1	4.6e-82	1	CL0219
239607450	548	974	548	987	PF00136.14	DNA_pol_B	Family	1	453	467	487.8	2.5e-146	1	CL0194
239607450	1001	1030	998	1033	PF00130.15	C1_1	Domain	7	35	53	13.4	0.037	0	CL0006
239595185	87	189	73	190	PF00795.15	CN_hydrolase	Family	97	183	184	41.1	8.9e-11	1	No_clan	predicted_active_site[165]
239609436	53	170	52	171	PF01966.15	HD	Family	4	117	118	22.6	6.6e-05	1	CL0237
239609436	143	165	136	169	PF12105.1	SpoU_methylas_C	Family	15	37	57	11.9	0.096	0	No_clan
74661092	134	305	134	305	PF00270.22	DEAD	Domain	1	167	167	167.4	1.4e-49	1	CL0023
74661092	376	452	375	452	PF00271.24	Helicase_C	Family	2	78	78	98	1.5e-28	1	CL0023
74611034	350	442	349	445	PF02732.8	ERCC4	Domain	3	180	183	38.3	8.8e-10	1	No_clan
70999590	15	187	14	189	PF02776.11	TPP_enzyme_N	Domain	2	170	172	118.1	2.2e-34	1	CL0254
70999590	211	346	210	346	PF00205.15	TPP_enzyme_M	Domain	2	137	137	86.3	1.1e-24	1	CL0085
70999590	407	531	395	541	PF02775.14	TPP_enzyme_C	Domain	13	137	150	54.4	8e-15	1	CL0254
239607600	9	231	9	232	PF00795.15	CN_hydrolase	Family	1	183	184	64.3	6.7e-18	1	No_clan	predicted_active_site[207,148,48]
239591519	152	603	149	603	PF00443.22	UCH	Family	4	271	271	123.1	8.2e-36	1	CL0125	predicted_active_site[543,535,161]
239591519	367	408	365	413	PF12021.1	DUF3509	Family	48	89	94	10.6	0.28	0	No_clan
47176793	20	135	19	136	PF03764.11	EFG_IV	Domain	2	119	120	125.4	6.5e-37	1	CL0329
47176793	97	143	92	149	PF01960.11	ArgJ	Family	146	190	388	10.1	0.15	0	No_clan
47176793	139	177	138	184	PF00679.17	EFG_C	Domain	2	39	89	30.9	1.5e-07	1	CL0437
239589004	33	125	10	131	PF01408.15	GFO_IDH_MocA	Family	27	114	120	61.6	7.9e-17	1	CL0063
239608887	10	134	10	137	PF01778.10	Ribosomal_L28e	Family	1	126	129	109.1	1.3e-31	1	No_clan
238880111	121	444	119	444	PF03104.12	DNA_pol_B_exo	Family	3	317	317	214.2	1.6e-63	1	CL0219
238880111	640	1156	631	1166	PF00136.14	DNA_pol_B	Family	60	445	467	78.7	2.9e-22	1	CL0194
238880111	1518	1901	1518	1902	PF08490.5	DUF1744	Domain	1	395	396	537.9	8.3e-162	1	CL0194
74609957	425	673	425	680	PF04042.9	DNA_pol_E_B	Family	1	202	209	160.4	2.7e-47	1	CL0163
239595595	52	492	47	493	PF00171.15	Aldedh	Family	10	461	462	450.4	4e-135	1	CL0099	predicted_active_site[281,315]
239595595	258	318	255	325	PF00885.12	DMRL_synthase	Domain	74	133	144	11	0.19	0	No_clan
239593672	133	475	132	475	PF03104.12	DNA_pol_B_exo	Family	2	317	317	275.1	4.6e-82	1	CL0219
239593672	548	974	548	987	PF00136.14	DNA_pol_B	Family	1	453	467	488	2.1e-146	1	CL0194
239593672	1001	1030	998	1033	PF00130.15	C1_1	Domain	7	35	53	13.4	0.037	0	CL0006
51235726	5	55	2	60	PF00536.23	SAM_1	Domain	10	59	64	36.3	3.7e-09	1	CL0003
51235726	392	671	389	671	PF00069.18	Pkinase	Domain	4	260	260	223.9	1.5e-66	1	CL0016	predicted_active_site[555,537,537,537]
239595898	120	707	116	709	PF05327.4	RRN3	Family	6	561	563	583.5	2.4e-175	1	No_clan
239595898	486	529	484	534	PF02565.8	RecO_C	Family	3	45	118	10.1	0.44	0	No_clan
238881396	9	116	7	116	PF00763.16	THF_DHG_CYH	Family	3	117	117	81	5.2e-23	1	No_clan
238881396	139	209	133	218	PF02882.12	THF_DHG_CYH_C	Domain	11	74	161	42.7	2.3e-11	1	CL0063
238881396	233	308	217	310	PF02882.12	THF_DHG_CYH_C	Domain	72	159	161	9.9	0.27	0	CL0063
239611721	72	281	71	281	PF01557.11	FAA_hydrolase	Family	2	217	217	207.5	1.3e-61	1	CL0377
239592860	59	179	52	191	PF00472.13	RF-1	Family	11	103	114	55.3	3.8e-15	1	CL0337
90307176	97	718	96	718	PF00133.15	tRNA-synt_1	Family	2	601	601	706	2.1e-212	1	CL0038
90307176	763	914	763	916	PF08264.6	Anticodon_1	Domain	1	150	152	117.1	4.4e-34	1	No_clan
70983616	15	110	13	110	PF00763.16	THF_DHG_CYH	Family	3	117	117	37.5	1.6e-09	1	No_clan
70983616	132	200	129	297	PF02882.12	THF_DHG_CYH_C	Domain	10	69	161	39.3	2.5e-10	1	CL0063
239593490	78	147	78	147	PF00366.13	Ribosomal_S17	Domain	1	69	69	102.7	6.2e-30	1	CL0021
239588374	140	875	137	879	PF11635.1	Med16	Family	4	742	745	594.6	2e-178	1	No_clan
90299284	26	203	26	203	PF00479.15	G6PD_N	Domain	1	183	183	218.3	7.4e-65	1	CL0063
90299284	67	122	5	130	PF01231.11	IDO	Family	297	352	424	10.6	0.11	0	CL0380
90299284	205	495	205	496	PF02781.9	G6PD_C	Domain	1	293	294	450.8	1.2e-135	1	No_clan
239610920	220	239	219	241	PF04810.8	zf-Sec23_Sec24	Domain	19	38	40	12.3	0.071	0	No_clan
239610920	224	248	222	251	PF00641.11	zf-RanBP	Family	3	27	30	14.5	0.011	0	No_clan
239610920	433	484	433	485	PF04760.8	IF2_N	Family	1	53	54	40	1.7e-10	1	CL0123
239610920	513	671	509	678	PF00009.20	GTP_EFTU	Domain	5	185	189	126	8.8e-37	1	CL0023
239610920	699	759	699	762	PF03144.18	GTP_EFTU_D2	Domain	1	71	74	31	1.6e-07	1	No_clan
239610920	826	920	811	920	PF11987.1	IF-2	Domain	15	109	109	90.7	4e-26	1	No_clan
239610920	957	1019	955	1022	PF03144.18	GTP_EFTU_D2	Domain	4	71	74	16.9	0.0041	0	No_clan
90305393	3	99	2	100	PF01157.11	Ribosomal_L21e	Family	2	98	99	134.4	7.4e-40	1	CL0107
239586635	62	457	62	457	PF00890.17	FAD_binding_2	Family	1	421	421	420.1	7.1e-126	1	CL0063	predicted_active_site[295,311,339]
239586635	512	647	512	647	PF02910.13	Succ_DH_flav_C	Domain	1	129	129	160.2	1.6e-47	1	No_clan
239586635	593	636	559	645	PF04634.5	DUF600	Family	83	126	151	11.7	0.14	0	No_clan
71002628	55	72	54	72	PF12477.1	TraW_N	Family	3	21	31	9.2	0.92	0	No_clan
71002628	115	229	104	257	PF01738.11	DLH	Domain	11	130	217	21	0.00012	1	CL0028
239610835	9	178	8	180	PF00106.18	adh_short	Domain	2	164	167	104.2	5.3e-30	1	CL0063	predicted_active_site[162,149,166]
239610835	23	123	19	161	PF00300.15	PGAM	Domain	37	98	158	14.8	0.018	0	CL0071
239610835	25	83	21	86	PF04803.5	Cor1	Family	42	100	130	11.5	0.15	0	No_clan
90306714	3	97	3	98	PF03501.8	S10_plectin	Domain	1	95	96	141.6	4.2e-42	1	No_clan
32567796	25	241	23	241	PF00119.13	ATP-synt_A	Domain	3	215	215	188.7	7.2e-56	1	No_clan
74690954	1	155	1	156	PF11640.1	TAN	Domain	1	153	154	116.4	7.6e-34	1	No_clan
74690954	2432	2671	2428	2673	PF00454.20	PI3_PI4_kinase	Family	5	233	235	163.3	4.8e-48	1	No_clan
74690954	2732	2763	2731	2763	PF02260.13	FATC	Family	2	33	33	39.7	1.7e-10	1	No_clan
238879970	35	351	27	362	PF00389.23	2-Hacid_dh	Domain	18	141	150	69.8	1.4e-19	1	CL0325
238879970	130	313	130	328	PF02826.12	2-Hacid_dh_C	Domain	1	170	178	130.4	3e-38	1	CL0063
238879970	186	225	177	239	PF03300.6	Tenui_NS4	Family	207	243	283	10.8	0.15	0	No_clan
229891205	4	124	3	125	PF01232.16	Mannitol_dh	Domain	2	150	151	65.1	5.1e-18	1	CL0063
229891205	153	372	150	376	PF08125.6	Mannitol_dh_C	Domain	4	241	245	158	1.8e-46	1	CL0106	predicted_active_site[213]
239607439	55	206	54	206	PF01743.13	PolyA_pol	Domain	2	126	126	86.9	9.2e-25	1	No_clan
74691015	66	218	43	234	PF06293.7	Kdo	Family	52	194	206	29.2	3.4e-07	1	CL0016
239592116	72	281	71	281	PF01557.11	FAA_hydrolase	Family	2	217	217	206.1	3.4e-61	1	CL0377
239587755	38	275	37	275	PF02100.10	ODC_AZ	Family	2	192	192	187.9	1.6e-55	1	No_clan
74691046	725	1029	725	1029	PF00176.16	SNF2_N	Family	1	297	297	301.5	4.3e-90	1	CL0023
74691046	1330	1408	1329	1408	PF00271.24	Helicase_C	Family	2	78	78	49.3	2.4e-13	1	CL0023
239588094	25	167	24	168	PF00056.16	Ldh_1_N	Family	2	141	142	152.8	3.8e-45	1	CL0063
239588094	170	336	170	336	PF02866.11	Ldh_1_C	Domain	1	174	174	150.2	3.5e-44	1	CL0341	predicted_active_site[200]
70981941	63	110	47	122	PF00149.21	Metallophos	Domain	29	79	200	20.3	0.00022	1	CL0163	predicted_active_site[106]
74661458	199	423	186	424	PF00557.17	Peptidase_M24	Domain	10	202	203	89.6	1.6e-25	1	No_clan
74661458	549	703	549	703	PF08644.4	SPT16	Family	1	152	152	169.5	3.4e-50	1	No_clan
239610729	472	730	452	757	PF05088.5	Bac_GDH	Family	604	853	1528	42.8	1e-11	1	CL0063
239610729	601	682	597	691	PF02812.11	ELFV_dehydrog_N	Domain	24	98	131	12.7	0.053	0	No_clan
239610729	747	1012	747	1012	PF00208.14	ELFV_dehydrog	Domain	1	244	244	196.8	3.2e-58	1	CL0063
71002632	131	475	130	475	PF03104.12	DNA_pol_B_exo	Family	2	317	317	278	6.1e-83	1	CL0219
71002632	548	977	548	986	PF00136.14	DNA_pol_B	Family	1	458	467	485.8	1e-145	1	CL0194
71002632	1000	1029	997	1032	PF00130.15	C1_1	Domain	7	35	53	13.8	0.027	0	CL0006
238878739	1	422	1	422	PF02347.9	GDC-P	Family	14	429	429	592.8	2.6e-178	1	CL0061
238878739	436	709	429	712	PF02347.9	GDC-P	Family	31	284	429	40.2	1.3e-10	1	CL0061
90306390	111	260	98	325	PF09507.3	CDC27	Family	107	259	423	9.5	0.42	0	No_clan
90306390	283	506	282	541	PF00009.20	GTP_EFTU	Domain	2	182	189	146.4	4.9e-43	1	CL0023
90306390	533	599	533	601	PF03144.18	GTP_EFTU_D2	Domain	1	72	74	35	8.6e-09	1	No_clan
90306390	608	717	606	718	PF03143.10	GTP_EFTU_D3	Domain	3	100	101	68	5.4e-19	1	No_clan
90305714	61	116	60	116	PF02921.7	UCR_TM	Family	2	64	64	67.2	8.4e-19	1	No_clan
90305714	175	234	128	237	PF00355.19	Rieske	Domain	30	94	97	58.9	2.2e-16	1	No_clan
238879241	266	728	266	729	PF00501.21	AMP-binding	Family	1	417	418	341.6	3.3e-102	1	CL0378	predicted_active_site[699]
238879241	855	921	855	921	PF00550.18	PP-binding	Domain	1	67	67	56	2.8e-15	1	CL0314
238879241	988	1238	988	1239	PF07993.5	NAD_binding_4	Family	1	248	249	243.6	1.1e-72	1	CL0063
239606372	1620	1949	1619	1949	PF00443.22	UCH	Family	2	271	271	156.2	6.6e-46	1	CL0125	predicted_active_site[1882,1874,1631]
239606372	2158	2492	2158	2496	PF12030.1	DUF3517	Family	1	334	337	547.2	7.3e-165	1	No_clan
238883469	39	437	39	437	PF00464.12	SHMT	Domain	1	399	399	685.3	1.3e-206	1	CL0061
238883469	47	130	15	140	PF06488.4	L_lac_phage_MSP	Family	88	170	301	11.5	0.089	0	No_clan
239595288	18	123	14	123	PF00763.16	THF_DHG_CYH	Family	9	117	117	61.5	5.4e-17	1	No_clan
239595288	146	211	141	221	PF02882.12	THF_DHG_CYH_C	Domain	11	67	161	35.1	5e-09	1	CL0063
239595288	239	313	228	315	PF02882.12	THF_DHG_CYH_C	Domain	73	159	161	9.2	0.47	0	CL0063
239615468	82	554	81	560	PF01039.15	Carboxyl_trans	Family	2	469	493	265.5	5.3e-79	1	CL0127
239610415	25	167	24	168	PF00056.16	Ldh_1_N	Family	2	141	142	152.8	3.8e-45	1	CL0063
239610415	170	336	170	336	PF02866.11	Ldh_1_C	Domain	1	174	174	148.5	1.2e-43	1	CL0341	predicted_active_site[200]
70981881	21	477	16	478	PF00171.15	Aldedh	Family	7	461	462	471.5	1.5e-141	1	CL0099	predicted_active_site[245,289]
70981881	27	91	8	95	PF11740.1	KfrA_N	Family	52	113	120	12.7	0.1	0	No_clan
70981881	37	83	34	92	PF07942.5	N2227	Family	4	50	272	12.8	0.032	0	CL0063
70989179	88	170	85	170	PF01199.11	Ribosomal_L34e	Family	12	94	94	113.8	2.4e-33	1	No_clan
238878367	1	80	1	80	PF01777.11	Ribosomal_L27e	Family	6	85	85	118.1	1.1e-34	1	No_clan
70982498	548	891	548	892	PF00773.12	RNB	Domain	1	324	326	178.4	1.7e-52	1	No_clan
239588647	4	463	1	464	PF00171.15	Aldedh	Family	7	461	462	435.6	1.2e-130	1	CL0099	predicted_active_site[237,271]
74690618	148	335	147	337	PF00270.22	DEAD	Domain	2	165	167	112.6	1e-32	1	CL0023
74690618	417	536	416	537	PF00271.24	Helicase_C	Family	2	77	78	54.6	5.3e-15	1	CL0023
74690618	525	566	399	568	PF03572.11	Peptidase_S41	Family	83	115	167	11.3	0.13	0	CL0127	predicted_active_site[552]
66852405	33	113	24	113	PF01247.11	Ribosomal_L35Ae	Family	15	95	95	120.1	2e-35	1	No_clan
239589608	299	616	294	620	PF00676.13	E1_dh	Family	6	296	300	184.6	1.3e-54	1	CL0254
239589608	570	637	531	684	PF10004.2	DUF2247	Family	60	125	161	12.2	0.086	0	No_clan
239589608	688	900	687	900	PF02779.17	Transket_pyr	Domain	2	178	178	216.1	1.9e-64	1	CL0254
29500877	12	268	12	269	PF00510.11	COX3	Family	1	257	258	372.1	1.1e-111	1	No_clan
239608649	299	616	294	620	PF00676.13	E1_dh	Family	6	296	300	184.6	1.3e-54	1	CL0254
239608649	570	637	531	684	PF10004.2	DUF2247	Family	60	125	161	12.2	0.086	0	No_clan
239608649	688	900	687	900	PF02779.17	Transket_pyr	Domain	2	178	178	216.1	1.9e-64	1	CL0254
239609033	170	213	169	282	PF01909.16	NTP_transf_2	Family	2	43	93	25.7	7.8e-06	1	CL0260
239609033	365	420	365	421	PF03828.12	PAP_assoc	Family	1	60	61	60.5	8.8e-17	1	No_clan
239588967	153	182	149	183	PF00828.12	Ribosomal_L18e	Family	99	128	129	19.3	0.0009	0	No_clan
118582181	72	234	71	237	PF00270.22	DEAD	Domain	2	164	167	148.4	9.8e-44	1	CL0023
118582181	304	379	302	379	PF00271.24	Helicase_C	Family	3	78	78	83.7	4.5e-24	1	CL0023
74627388	51	214	50	216	PF00270.22	DEAD	Domain	2	165	167	155.6	6.1e-46	1	CL0023
74627388	284	360	283	360	PF00271.24	Helicase_C	Family	2	78	78	97.5	2.3e-28	1	CL0023
74627388	377	397	370	399	PF11637.1	UvsW	Family	10	28	54	14.8	0.013	0	No_clan
239606500	52	498	46	499	PF00171.15	Aldedh	Family	10	461	462	476.1	6e-143	1	CL0099	predicted_active_site[281,315]
239606500	258	318	255	326	PF00885.12	DMRL_synthase	Domain	74	133	144	10.1	0.35	0	No_clan
238881487	105	217	102	217	PF03462.11	PCRF	Domain	5	116	116	93.6	4.7e-27	1	CL0328
238881487	259	367	255	367	PF00472.13	RF-1	Family	6	114	114	117.2	2.3e-34	1	CL0337
239609874	585	658	584	749	PF00561.13	Abhydrolase_1	Domain	2	77	231	22.6	4.8e-05	0	CL0028	predicted_active_site[632]
66845249	195	315	195	315	PF00380.12	Ribosomal_S9	Family	1	121	121	128.8	9.8e-38	1	No_clan
238880182	11	83	11	86	PF00203.14	Ribosomal_S19	Domain	1	78	81	83.9	3.4e-24	1	No_clan
239595015	585	658	584	749	PF00561.13	Abhydrolase_1	Domain	2	77	231	22.6	4.8e-05	0	CL0028	predicted_active_site[632]
74637364	81	178	80	179	PF00338.15	Ribosomal_S10	Family	2	96	97	102.9	4.8e-30	1	No_clan
239609166	35	431	35	435	PF00282.12	Pyridoxal_deC	Family	1	369	373	338.4	2.6e-101	1	CL0061
239592276	10	209	10	220	PF01557.11	FAA_hydrolase	Family	1	207	217	182.9	4.2e-54	1	CL0377
239610968	59	180	52	191	PF00472.13	RF-1	Family	11	104	114	55.7	2.9e-15	1	CL0337
238880222	61	501	61	501	PF00330.13	Aconitase	Family	1	465	465	591.6	6.5e-178	1	No_clan
238880222	581	709	580	710	PF00694.12	Aconitase_C	Domain	2	130	131	154.7	1e-45	1	CL0364
239613339	122	216	121	235	PF01127.15	Sdh_cyt	Family	2	94	121	68.8	2.7e-19	1	CL0335
123187083	1449	1730	1448	1730	PF00069.18	Pkinase	Domain	2	260	260	211.6	8.3e-63	1	CL0016	predicted_active_site[1590,1572,1572,1572]
32567800	2	80	1	83	PF00420.17	Oxidored_q2	Family	6	85	95	47.3	9e-13	1	No_clan
32567800	2	47	1	79	PF11992.1	DUF3488	Family	59	104	325	8.5	0.53	0	No_clan
74608568	139	301	138	303	PF00270.22	DEAD	Domain	2	165	167	141	1.9e-41	1	CL0023
74608568	371	453	370	453	PF00271.24	Helicase_C	Family	2	78	78	87.7	2.6e-25	1	CL0023
70990294	91	486	91	486	PF04563.8	RNA_pol_Rpb2_1	Family	1	229	229	185.5	5.3e-55	1	No_clan
70990294	236	302	226	314	PF04913.5	Baculo_Y142	Family	360	426	453	14.1	0.0085	0	No_clan
70990294	245	424	244	424	PF04561.7	RNA_pol_Rpb2_2	Domain	2	189	189	96.5	9.6e-28	1	No_clan
70990294	503	567	502	567	PF04565.9	RNA_pol_Rpb2_3	Domain	2	68	68	68.4	2.5e-19	1	No_clan
70990294	605	665	603	665	PF04566.6	RNA_pol_Rpb2_4	Domain	3	63	63	73	9.8e-21	1	No_clan
70990294	685	725	685	725	PF04567.10	RNA_pol_Rpb2_5	Domain	1	48	48	50.1	1.5e-13	1	No_clan
70990294	731	1103	730	1103	PF00562.21	RNA_pol_Rpb2_6	Domain	2	386	386	396	1.1e-118	1	CL0410
70990294	1105	1190	1105	1191	PF04560.13	RNA_pol_Rpb2_7	Domain	1	82	83	100.8	2.9e-29	1	No_clan
239613089	6	198	6	202	PF00795.15	CN_hydrolase	Family	1	180	184	52.2	3.5e-14	1	No_clan	predicted_active_site[177,105,47]
66852678	20	147	20	148	PF00828.12	Ribosomal_L18e	Family	1	128	129	113.9	5e-33	1	No_clan
239586794	93	204	93	204	PF01159.12	Ribosomal_L6e	Family	1	108	108	129.2	5.3e-38	1	No_clan
239594109	35	81	34	92	PF00111.20	Fer2	Domain	2	47	77	25.9	4.8e-06	1	No_clan
239594109	94	159	94	160	PF01799.13	Fer2_2	Domain	1	74	75	38.4	6.8e-10	1	No_clan
239594109	292	473	291	474	PF00941.14	FAD_binding_5	Family	2	170	171	138.8	9e-41	1	CL0077
239594109	484	587	483	587	PF03450.10	CO_deh_flav_C	Domain	2	103	103	120.4	2e-35	1	No_clan
239594109	638	746	638	746	PF01315.15	Ald_Xan_dh_C	Domain	1	111	111	87.4	4.9e-25	1	No_clan
239594109	754	1301	754	1301	PF02738.11	Ald_Xan_dh_C2	Domain	1	543	543	595.3	7.1e-179	1	No_clan
71000275	62	457	62	457	PF00890.17	FAD_binding_2	Family	1	421	421	418.9	1.6e-125	1	CL0063	predicted_active_site[295,311,339]
71000275	512	647	512	647	PF02910.13	Succ_DH_flav_C	Domain	1	129	129	157	1.5e-46	1	No_clan
74679677	160	352	160	352	PF00270.22	DEAD	Domain	1	167	167	145.4	8.3e-43	1	CL0023
74679677	484	555	477	555	PF00271.24	Helicase_C	Family	10	78	78	64.4	4.8e-18	1	CL0023
146323490	42	119	42	120	PF00168.23	C2	Domain	1	84	85	64.3	5.4e-18	1	CL0154
146323490	263	344	260	346	PF00168.23	C2	Domain	4	83	85	52.6	2.4e-14	1	CL0154
146323490	505	530	504	532	PF00036.25	efhand	Domain	2	27	29	13.3	0.029	0	CL0220
146323490	822	1030	822	1033	PF02666.8	PS_Dcarbxylase	Family	1	200	203	179.2	4.7e-53	1	No_clan
158564251	9	975	1	992	PF08689.3	Med5	Family	3	961	984	1113	0	1	No_clan
159122409	195	315	195	315	PF00380.12	Ribosomal_S9	Family	1	121	121	128.8	9.8e-38	1	No_clan
70996550	7	189	6	191	PF00106.18	adh_short	Domain	2	165	167	70.9	8.8e-20	1	CL0063	predicted_active_site[172,176]
239591311	1620	1949	1619	1949	PF00443.22	UCH	Family	2	271	271	154.6	2e-45	1	CL0125	predicted_active_site[1882,1874,1631]
239591311	2158	2492	2158	2496	PF12030.1	DUF3517	Family	1	334	337	547.2	7.3e-165	1	No_clan
70989825	97	162	90	163	PF02148.12	zf-UBP	Domain	17	63	64	34.8	1e-08	1	No_clan
70989825	214	691	213	691	PF00443.22	UCH	Family	2	271	271	165.7	8.4e-49	1	CL0125	predicted_active_site[648,639,225]
70989825	501	537	500	537	PF00627.24	UBA	Domain	2	37	37	33.8	1.6e-08	1	CL0214
70989825	565	599	564	600	PF00627.24	UBA	Domain	2	36	37	36.8	1.8e-09	1	CL0214
74656084	56	152	55	154	PF00970.17	FAD_binding_6	Domain	2	97	99	74.9	3.3e-21	1	CL0076
74656084	164	272	164	273	PF00175.14	NAD_binding_1	Domain	1	108	109	93.1	1.1e-26	1	CL0091
71002130	342	444	341	445	PF06337.5	DUSP	Domain	2	98	99	57.3	1.2e-15	1	No_clan
71002130	674	1454	673	1454	PF00443.22	UCH	Family	2	271	271	260.2	1.3e-77	1	CL0125	predicted_active_site[1414,1406,685]
90304379	18	344	17	344	PF00009.20	GTP_EFTU	Domain	2	189	189	206.5	1.8e-61	1	CL0023
90304379	394	469	393	470	PF03144.18	GTP_EFTU_D2	Domain	2	73	74	43.5	1.9e-11	1	No_clan
90304379	605	720	604	721	PF03764.11	EFG_IV	Domain	2	119	120	126	4.2e-37	1	CL0329
90304379	724	806	723	810	PF00679.17	EFG_C	Domain	2	83	89	78.5	2e-22	1	CL0437
239592826	4	78	4	78	PF00173.21	Cyt-b5	Domain	1	76	76	65.1	2.8e-18	1	No_clan
239592826	142	267	142	267	PF02771.9	Acyl-CoA_dh_N	Domain	1	113	113	66.9	1.7e-18	1	No_clan
239592826	271	324	271	325	PF02770.12	Acyl-CoA_dh_M	Domain	1	52	52	70	6.7e-20	1	No_clan
239592826	321	372	314	389	PF01681.10	C6	Family	12	62	92	13.9	0.033	0	No_clan
239592826	378	535	378	536	PF00441.17	Acyl-CoA_dh_1	Domain	1	149	150	135	1.6e-39	1	CL0087	predicted_active_site[391]
66847123	1	80	1	81	PF01249.11	Ribosomal_S21e	Family	1	80	81	139.2	2.3e-41	1	No_clan
239590999	6	198	6	202	PF00795.15	CN_hydrolase	Family	1	180	184	52.2	3.5e-14	1	No_clan	predicted_active_site[177,105,47]
70989087	52	81	49	150	PF00702.19	Hydrolase	Domain	100	129	192	12.8	0.071	0	CL0137
74661253	56	220	55	221	PF00270.22	DEAD	Domain	2	166	167	149.9	3.3e-44	1	CL0023
74661253	288	363	286	363	PF00271.24	Helicase_C	Family	3	78	78	87.6	2.8e-25	1	CL0023
66851025	245	391	184	395	PF01612.13	3_5_exonuc	Domain	78	168	174	10	0.34	0	CL0219
66851025	569	966	566	966	PF00476.13	DNA_pol_A	Family	6	383	383	340.8	6e-102	1	No_clan
239589965	42	153	42	153	PF08240.5	ADH_N	Domain	1	109	109	97.9	2.1e-28	1	CL0296
239589965	192	331	192	333	PF00107.19	ADH_zinc_N	Family	1	128	130	42.8	2.7e-11	1	CL0063
70982805	11	108	9	114	PF00383.15	dCMP_cyt_deam_1	Family	3	96	102	55.7	2.3e-15	1	CL0109	predicted_active_site[64]
52783043	45	229	45	229	PF00719.12	Pyrophosphatase	Domain	1	156	156	176.4	2e-52	1	No_clan
239607715	18	123	14	123	PF00763.16	THF_DHG_CYH	Family	9	117	117	61.5	5.4e-17	1	No_clan
239607715	146	211	141	221	PF02882.12	THF_DHG_CYH_C	Domain	11	67	161	35	5.4e-09	1	CL0063
239607715	239	313	228	315	PF02882.12	THF_DHG_CYH_C	Domain	73	159	161	9.2	0.47	0	CL0063
239608383	26	125	24	148	PF00917.19	MATH	Domain	3	101	118	28	1.5e-06	1	CL0389
239608383	171	457	169	457	PF00443.22	UCH	Family	3	271	271	147.8	2.3e-43	1	CL0125
239608383	471	505	471	505	PF12436.1	USP7	Family	1	35	35	40.1	1.5e-10	1	No_clan
70998997	18	139	17	141	PF05669.5	Med31	Family	2	101	103	114.2	1.6e-33	1	No_clan
70998997	46	95	27	124	PF04910.7	DUF654	Family	236	286	358	10.9	0.12	0	CL0020
74610702	8	59	3	86	PF10484.2	MRP-S23	Family	9	58	128	18.1	0.0016	0	No_clan
74610702	163	248	145	256	PF06936.4	Selenoprotein_S	Family	76	153	190	10.9	0.19	0	No_clan
71000882	20	288	20	289	PF01734.15	Patatin	Family	1	203	204	98.8	2.9e-28	1	CL0323
239588933	1	221	1	221	PF00732.12	GMC_oxred_N	Domain	89	298	298	122.5	1.5e-35	1	CL0063
239588933	344	486	344	486	PF05199.6	GMC_oxred_C	Domain	1	145	145	112.8	1.1e-32	1	No_clan
54036350	1	100	1	101	PF03871.7	RNA_pol_Rpb5_N	Domain	1	92	93	114.5	1.7e-33	1	No_clan
54036350	142	215	142	215	PF01191.12	RNA_pol_Rpb5_C	Domain	1	74	74	112.8	3.1e-33	1	No_clan
71001436	4	124	3	125	PF01232.16	Mannitol_dh	Domain	2	150	151	61.1	8.9e-17	1	CL0063
71001436	153	371	150	376	PF08125.6	Mannitol_dh_C	Domain	4	240	245	163	5e-48	1	CL0106	predicted_active_site[213]
47176865	1	206	1	206	PF04997.5	RNA_pol_Rpb1_1	Domain	75	289	338	195.6	1e-57	1	No_clan
70995309	129	179	127	207	PF00533.19	BRCT	Family	3	51	78	11.4	0.21	0	No_clan
70995309	419	437	418	439	PF00633.16	HHH	Motif	9	27	30	13	0.05	0	CL0198
70995309	461	511	461	511	PF10391.2	DNA_pol_lambd_f	Domain	1	52	52	71.9	1.7e-20	1	No_clan
70995309	525	563	523	585	PF01909.16	NTP_transf_2	Family	4	43	93	17.5	0.0029	0	CL0260	predicted_active_site[562,555,553]
70992513	146	204	144	230	PF09409.3	PUB	Domain	8	64	87	16.8	0.0033	0	No_clan
70992513	558	1128	557	1128	PF00443.22	UCH	Family	2	271	271	160	4.7e-47	1	CL0125	predicted_active_site[1081,1073,569]
13182945	266	570	264	570	PF00069.18	Pkinase	Domain	4	260	260	136.2	8.2e-40	1	CL0016	predicted_active_site[414,396,396,396]
239586664	12	108	7	111	PF00383.15	dCMP_cyt_deam_1	Family	6	98	102	56.7	1.2e-15	1	CL0109	predicted_active_site[62]
239586664	51	107	38	111	PF00840.13	Glyco_hydro_7	Domain	162	219	435	16.5	0.0016	0	CL0004
239594758	130	558	126	558	PF00443.22	UCH	Family	5	271	271	57.9	6.1e-16	1	CL0125	predicted_active_site[505,496,139]
70990280	284	489	282	491	PF00561.13	Abhydrolase_1	Domain	7	225	231	57.5	1.1e-15	1	CL0028	predicted_active_site[479,324]
238879971	10	48	5	53	PF12168.1	DNA_pol3_tau_4	Family	39	74	84	11.5	0.24	0	No_clan
238879971	50	108	45	114	PF00111.20	Fer2	Domain	6	76	77	17.4	0.0022	0	No_clan
239613353	134	194	132	215	PF00533.19	BRCT	Family	3	59	78	17	0.0038	0	No_clan
239613353	352	379	342	386	PF00168.23	C2	Domain	31	59	85	11	0.22	0	CL0154
239613353	432	450	431	451	PF00633.16	HHH	Motif	9	27	30	10.8	0.24	0	CL0198
239613353	474	524	474	524	PF10391.2	DNA_pol_lambd_f	Domain	1	52	52	73.3	6.4e-21	1	No_clan
239613353	547	575	530	604	PF01909.16	NTP_transf_2	Family	13	42	93	14.5	0.024	0	CL0260
728536	17	103	17	103	PF02790.8	COX2_TM	Family	1	84	84	104.2	2e-30	1	No_clan
728536	37	110	28	120	PF12263.1	DUF3611	Family	14	86	183	12.6	0.052	0	No_clan
728536	115	239	115	239	PF00116.13	COX2	Domain	1	120	120	177.8	4.6e-53	1	CL0026
70993396	115	580	115	580	PF00171.15	Aldedh	Family	1	462	462	451.1	2.4e-135	1	CL0099	predicted_active_site[383]
18369812	104	246	101	249	PF02518.19	HATPase_c	Domain	4	108	111	41.5	6.8e-11	1	CL0025
18369812	290	452	290	458	PF00204.18	DNA_gyraseB	Domain	1	165	173	117.5	2.6e-34	1	No_clan
18369812	549	584	483	592	PF01751.15	Toprim	Family	48	86	96	11.1	0.25	0	CL0413
18369812	731	1183	731	1183	PF00521.13	DNA_topoisoIV	Family	1	426	426	458.4	1.7e-137	1	No_clan
74610640	29	71	25	77	PF08583.3	Cmc1	Family	11	53	69	12.7	0.064	0	CL0351
74610640	29	43	24	46	PF05051.6	COX17	Family	29	43	49	9.8	0.62	0	No_clan
74610640	34	66	29	74	PF10203.2	Pet191_N	Family	25	57	68	11.6	0.17	0	No_clan
70999464	45	439	44	465	PF00443.22	UCH	Family	2	239	271	116.2	1.1e-33	1	CL0125	predicted_active_site[432,424,56]
70999464	253	267	252	273	PF00301.13	Rubredoxin	Domain	2	16	47	9.5	0.66	0	CL0045
70999464	606	640	601	640	PF00443.22	UCH	Family	239	271	271	16.6	0.0024	0	CL0125
70983101	16	227	12	230	PF07859.6	Abhydrolase_3	Domain	6	208	211	70.7	9.5e-20	1	CL0028	predicted_active_site[91]
70983101	148	203	145	222	PF09952.2	DUF2186	Family	4	60	143	13	0.07	0	No_clan
239609724	84	288	83	291	PF00293.21	NUDIX	Domain	2	132	135	47.4	1.1e-12	1	CL0261
239612402	1	309	1	309	PF09734.2	Tau95	Family	58	310	310	243.4	2.6e-72	1	No_clan
239595314	9	77	8	77	PF03876.10	RNA_pol_Rpb7_N	Domain	2	70	70	57.5	8.5e-16	1	No_clan
239595314	79	194	79	194	PF08292.5	RNA_pol_Rbc25	Domain	1	122	122	130.9	2.2e-38	1	CL0021
238880744	21	484	21	484	PF00171.15	Aldedh	Family	1	462	462	506.8	3.1e-152	1	CL0099	predicted_active_site[260,294]
239614028	4	463	1	464	PF00171.15	Aldedh	Family	7	461	462	439.1	1e-131	1	CL0099	predicted_active_site[237,271]
239612171	691	1106	684	1107	PF05183.5	RdRP	Family	9	387	388	281.2	9e-84	1	No_clan
239610121	130	558	126	558	PF00443.22	UCH	Family	5	271	271	57.9	6.1e-16	1	CL0125	predicted_active_site[505,496,139]
239594715	111	482	111	482	PF01266.17	DAO	Domain	1	358	358	164.3	2.7e-48	1	CL0063
74609021	6	204	5	204	PF04722.6	Ssu72	Family	2	196	196	296.6	4.6e-89	1	No_clan
239593243	2	69	1	69	PF01200.11	Ribosomal_S28e	Family	2	69	69	111.4	9.6e-33	1	No_clan
46433129	1	49	1	52	PF00571.21	CBS	Domain	5	53	57	16.9	0.0028	0	No_clan
46433129	44	141	23	143	PF00563.13	EAL	Domain	127	227	236	12.4	0.064	0	No_clan
46433129	52	329	9	329	PF00478.18	IMPDH	Domain	85	351	351	369.4	1.2e-110	1	CL0036	predicted_active_site[152]
46433129	70	128	62	168	PF00224.14	PK	Family	9	70	348	10.9	0.099	0	CL0151
46433129	78	121	72	131	PF06908.4	DUF1273	Family	32	75	177	13.6	0.031	0	CL0349
46433129	80	147	57	152	PF02310.12	B12-binding	Domain	42	113	121	14	0.027	0	No_clan
29570604	12	460	11	461	PF00115.13	COX1	Family	2	446	447	557.5	1.4e-167	1	No_clan
239615166	106	242	104	243	PF01565.16	FAD_binding_4	Domain	3	137	138	63.8	8.5e-18	1	CL0077
239615166	268	374	267	401	PF04030.7	ALO	Family	2	105	260	12.2	0.078	0	CL0277
239615166	486	564	412	569	PF04030.7	ALO	Family	180	254	260	27.4	1.8e-06	1	CL0277
239596089	593	878	593	881	PF00773.12	RNB	Domain	1	242	326	136.7	8e-40	1	No_clan
239596089	881	920	869	920	PF00773.12	RNB	Domain	287	326	326	44.8	7.5e-12	1	No_clan
70996726	106	161	58	165	PF05889.6	SLA_LP_auto_ag	Family	133	189	389	10	0.17	0	CL0061
70996726	131	194	87	209	PF01094.21	ANF_receptor	Family	49	116	348	12.2	0.048	0	CL0144
70996726	134	270	134	271	PF01565.16	FAD_binding_4	Domain	1	137	138	133.1	3.5e-39	1	CL0077
70996726	307	509	307	513	PF02913.12	FAD-oxidase_C	Domain	1	206	249	143.3	6.3e-42	1	CL0277
239608911	35	101	34	105	PF00111.20	Fer2	Domain	2	73	77	28.8	6.1e-07	1	No_clan
239608911	114	179	114	180	PF01799.13	Fer2_2	Domain	1	74	75	38.3	6.9e-10	1	No_clan
239608911	312	493	311	494	PF00941.14	FAD_binding_5	Family	2	170	171	138.8	9.2e-41	1	CL0077
239608911	504	607	503	607	PF03450.10	CO_deh_flav_C	Domain	2	103	103	120.4	2.1e-35	1	No_clan
239608911	658	766	658	766	PF01315.15	Ald_Xan_dh_C	Domain	1	111	111	88.6	2.1e-25	1	No_clan
239608911	774	1321	774	1321	PF02738.11	Ald_Xan_dh_C2	Domain	1	543	543	595.2	7.3e-179	1	No_clan
239596138	84	288	83	291	PF00293.21	NUDIX	Domain	2	132	135	47.4	1.1e-12	1	CL0261
238880872	38	92	32	112	PF12279.1	DUF3619	Family	7	62	131	11.9	0.13	0	No_clan
238880872	47	128	47	128	PF00203.14	Ribosomal_S19	Domain	1	81	81	107.5	1.4e-31	1	No_clan
90306612	295	614	292	618	PF00676.13	E1_dh	Family	4	296	300	187.3	2e-55	1	CL0254
90306612	686	893	685	895	PF02779.17	Transket_pyr	Domain	2	170	178	194.4	8.3e-58	1	CL0254
90305369	27	491	27	492	PF00171.15	Aldedh	Family	1	461	462	518.1	1.1e-155	1	CL0099	predicted_active_site[266,300]
90305369	243	301	240	309	PF00885.12	DMRL_synthase	Domain	74	131	144	11.8	0.11	0	No_clan
90305369	305	341	288	360	PF01095.12	Pectinesterase	Family	31	67	298	11.5	0.064	0	CL0268
54040793	17	103	17	103	PF02790.8	COX2_TM	Family	1	84	84	110.4	2.4e-32	1	No_clan
54040793	37	110	28	120	PF12263.1	DUF3611	Family	14	86	183	11.4	0.12	0	No_clan
54040793	115	239	115	239	PF00116.13	COX2	Domain	1	120	120	177.8	4.6e-53	1	CL0026
239612042	19	205	17	205	PF02837.11	Glyco_hydro_2_N	Domain	3	160	160	88.3	2.9e-25	1	CL0202
239612042	300	342	236	342	PF00703.14	Glyco_hydro_2	Domain	69	110	110	24.9	1.6e-05	1	No_clan
239612042	381	498	350	537	PF02836.10	Glyco_hydro_2_C	Domain	35	155	298	44.8	5.6e-12	1	CL0058	predicted_active_site[464]
74680371	119	328	117	332	PF00561.13	Abhydrolase_1	Domain	3	227	231	45.8	4e-12	1	CL0028	predicted_active_site[167]
74591338	1	153	1	153	PF09135.4	Alb1	Family	1	150	150	163.3	2.6e-48	1	No_clan
74591338	18	115	5	151	PF11593.1	Med3	Family	130	225	379	9	0.56	0	No_clan
74591338	57	127	20	136	PF04177.5	TAP42	Family	119	192	340	15.5	0.0051	0	No_clan
74591338	65	132	62	148	PF04164.6	DUF400	Family	5	68	88	11.3	0.14	0	No_clan
239613365	29	99	10	108	PF06441.5	EHN	Family	23	97	112	38.5	6.6e-10	1	No_clan
74680157	147	244	147	244	PF08797.4	HIRAN	Domain	1	107	107	46.5	2.2e-12	1	No_clan
74680157	367	756	367	758	PF00176.16	SNF2_N	Family	1	295	297	174.6	2e-51	1	CL0023
74680157	816	862	816	862	PF00097.18	zf-C3HC4	Domain	1	42	42	22.5	5.8e-05	1	CL0229
74680157	949	1029	947	1029	PF00271.24	Helicase_C	Family	3	78	78	41.6	6.3e-11	1	CL0023
74608937	1	81	1	82	PF01249.11	Ribosomal_S21e	Family	1	80	81	132.9	2.2e-39	1	No_clan
71000757	1	48	1	48	PF03462.11	PCRF	Domain	72	116	116	20.7	0.00019	0	CL0328
71000757	98	208	93	208	PF00472.13	RF-1	Family	7	114	114	117.3	2.2e-34	1	CL0337
71000757	100	175	64	182	PF11795.1	DUF3322	Domain	43	122	190	12.1	0.086	0	No_clan
239590381	125	302	123	303	PF00106.18	adh_short	Domain	3	166	167	67.7	8.8e-19	1	CL0063	predicted_active_site[284,269,288]
119398027	137	532	137	532	PF04563.8	RNA_pol_Rpb2_1	Family	1	229	229	182.3	5.2e-54	1	No_clan
119398027	282	348	272	360	PF04913.5	Baculo_Y142	Family	360	426	453	13.8	0.011	0	No_clan
119398027	291	470	290	470	PF04561.7	RNA_pol_Rpb2_2	Domain	2	189	189	95.2	2.5e-27	1	No_clan
119398027	549	613	548	613	PF04565.9	RNA_pol_Rpb2_3	Domain	2	68	68	68.4	2.6e-19	1	No_clan
119398027	651	711	649	711	PF04566.6	RNA_pol_Rpb2_4	Domain	3	63	63	72.2	1.7e-20	1	No_clan
119398027	731	771	731	771	PF04567.10	RNA_pol_Rpb2_5	Domain	1	48	48	48.8	4e-13	1	No_clan
119398027	777	1149	776	1149	PF00562.21	RNA_pol_Rpb2_6	Domain	2	386	386	394.6	2.9e-118	1	CL0410
119398027	1151	1236	1151	1237	PF04560.13	RNA_pol_Rpb2_7	Domain	1	82	83	100.7	3.1e-29	1	No_clan
239592254	231	494	231	495	PF04042.9	DNA_pol_E_B	Family	1	208	209	165.6	6.7e-49	1	CL0163
2696030	4	351	3	351	PF04928.10	PAP_central	Domain	2	254	254	368	1.2e-110	1	No_clan
2696030	80	156	69	161	PF01909.16	NTP_transf_2	Family	14	88	93	45.5	5.5e-12	1	CL0260	predicted_active_site[153,101,99]
2696030	204	245	192	262	PF03813.7	Nrap	Family	163	205	971	8.4	0.27	0	No_clan
2696030	352	527	352	527	PF04926.8	PAP_RNA-bind	Domain	1	156	156	153.7	2.1e-45	1	No_clan
90305629	93	557	92	557	PF00171.15	Aldedh	Family	2	462	462	448.9	1.1e-134	1	CL0099	predicted_active_site[360]
70996754	22	421	8	423	PF00815.13	Histidinol_dh	Family	14	411	413	386.6	8.8e-116	1	CL0099	predicted_active_site[321,320]
239593421	4	124	3	125	PF01232.16	Mannitol_dh	Domain	2	150	151	71	8e-20	1	CL0063
239593421	153	374	150	376	PF08125.6	Mannitol_dh_C	Domain	4	243	245	172	9.5e-51	1	CL0106	predicted_active_site[213]
146322696	8	173	8	174	PF00106.18	adh_short	Domain	1	166	167	100.4	7.8e-29	1	CL0063	predicted_active_site[155,142,159]
54036109	20	364	19	366	PF00224.14	PK	Family	2	346	348	551	5.8e-166	1	CL0151	predicted_active_site[241]
54036109	380	498	380	500	PF02887.9	PK_C	Domain	1	115	117	109	7.6e-32	1	No_clan
66853155	33	155	10	198	PF01425.14	Amidase	Family	242	357	435	11.5	0.077	0	No_clan
66853155	50	340	50	340	PF00297.15	Ribosomal_L3	Family	1	263	263	403.4	3.1e-121	1	No_clan
239587021	98	437	97	437	PF03104.12	DNA_pol_B_exo	Family	2	317	317	223.7	2.1e-66	1	CL0219
239587021	633	1151	624	1159	PF00136.14	DNA_pol_B	Family	60	444	467	71.4	4.9e-20	1	CL0194
239587021	1518	1912	1518	1912	PF08490.5	DUF1744	Domain	1	396	396	500.7	1.7e-150	1	CL0194
239592811	54	517	54	517	PF00171.15	Aldedh	Family	1	462	462	544	1.6e-163	1	CL0099	predicted_active_site[292,327]
239591437	38	210	37	212	PF02776.11	TPP_enzyme_N	Domain	2	170	172	118.5	1.6e-34	1	CL0254
239591437	233	345	233	369	PF00205.15	TPP_enzyme_M	Domain	1	113	137	70.2	1.1e-19	1	CL0085
239591437	431	555	419	564	PF02775.14	TPP_enzyme_C	Domain	13	138	150	52.7	2.6e-14	1	CL0254
90306799	44	273	43	274	PF01144.16	CoA_trans	Domain	2	217	218	213.7	1.4e-63	1	CL0246
90306799	305	504	305	505	PF01144.16	CoA_trans	Domain	1	217	218	137.8	2.2e-40	1	CL0246	predicted_active_site[348,348]
238879439	34	228	34	228	PF00009.20	GTP_EFTU	Domain	1	189	189	210.3	1.3e-62	1	CL0023
238879439	251	321	251	321	PF03144.18	GTP_EFTU_D2	Domain	1	74	74	75.4	2.1e-21	1	No_clan
238879439	326	424	325	425	PF03143.10	GTP_EFTU_D3	Domain	2	100	101	97.4	3.8e-28	1	No_clan
239589888	3	47	1	49	PF00215.17	OMPdecase	Domain	14	58	223	22.1	6.4e-05	1	CL0036
239592771	24	220	12	357	PF00389.23	2-Hacid_dh	Domain	20	119	150	14.8	0.012	0	CL0325
239592771	123	195	119	205	PF02826.12	2-Hacid_dh_C	Domain	5	75	178	43.6	1.3e-11	1	CL0063
239592771	222	327	213	327	PF02826.12	2-Hacid_dh_C	Domain	81	178	178	95	2.2e-27	1	CL0063	predicted_active_site[277,325,306]
239611025	54	517	54	517	PF00171.15	Aldedh	Family	1	462	462	544	1.6e-163	1	CL0099	predicted_active_site[292,327]
239589453	118	254	116	255	PF01565.16	FAD_binding_4	Domain	3	137	138	63.8	8.8e-18	1	CL0077
239589453	280	386	279	413	PF04030.7	ALO	Family	2	105	260	12.1	0.081	0	CL0277
239589453	498	576	424	581	PF04030.7	ALO	Family	180	254	260	27.3	1.9e-06	1	CL0277
239590453	691	1106	684	1107	PF05183.5	RdRP	Family	9	387	388	281.1	9.4e-84	1	No_clan
239612705	3	47	1	49	PF00215.17	OMPdecase	Domain	14	58	223	22.1	6.4e-05	1	CL0036
70997928	512	535	510	539	PF06830.4	Root_cap	Family	7	30	57	14.9	0.014	0	No_clan
70997928	632	1055	627	1055	PF05183.5	RdRP	Family	7	388	388	340	1.3e-101	1	No_clan
239612629	84	192	83	193	PF04718.8	ATP-synt_G	Family	2	103	104	108.6	1.6e-31	1	No_clan
218563520	13	462	13	463	PF00115.13	COX1	Family	1	446	447	530.4	2.4e-159	1	No_clan
70996843	5	179	4	180	PF02776.11	TPP_enzyme_N	Domain	2	171	172	123.4	5.1e-36	1	CL0254
70996843	200	297	200	310	PF00205.15	TPP_enzyme_M	Domain	1	96	137	78.1	3.9e-22	1	CL0085
70996843	405	532	386	532	PF02775.14	TPP_enzyme_C	Domain	20	150	150	92.5	1.4e-26	1	CL0254
74690698	6	125	2	237	PF03344.8	Daxx	Family	407	525	713	8.4	0.51	0	No_clan
74690698	164	425	164	425	PF08145.5	BOP1NT	Domain	1	260	260	344.7	3.1e-103	1	No_clan
74690698	428	464	426	464	PF00400.25	WD40	Repeat	3	39	39	40	1.7e-10	1	CL0186
74690698	713	748	711	749	PF00400.25	WD40	Repeat	3	38	39	14.6	0.018	1	CL0186
74690698	771	803	767	804	PF00400.25	WD40	Repeat	5	38	39	17.4	0.0023	1	CL0186
70999892	98	438	97	438	PF03104.12	DNA_pol_B_exo	Family	2	317	317	234.3	1.2e-69	1	CL0219
70999892	630	1151	621	1161	PF00136.14	DNA_pol_B	Family	59	443	467	81.2	5.2e-23	1	CL0194
70999892	1522	1913	1522	1913	PF08490.5	DUF1744	Domain	1	396	396	507.3	1.7e-152	1	CL0194
146323311	74	118	72	122	PF00076.15	RRM_1	Domain	3	47	70	12.2	0.082	0	CL0221
146323311	636	1028	635	1029	PF05183.5	RdRP	Family	2	387	388	463.5	3.9e-139	1	No_clan
74584420	110	285	108	332	PF00753.20	Lactamase_B	Domain	3	153	194	56.3	2.5e-15	1	CL0381
74584420	344	468	344	468	PF10996.1	Beta-Casp	Domain	1	125	125	109.8	5.9e-32	1	No_clan
74584420	485	523	484	524	PF07521.5	RMMBL	Motif	3	41	43	30.2	2.2e-07	1	CL0398
74584420	634	863	634	863	PF11718.1	CPSF73-100_C	Domain	1	216	216	258.4	3.1e-77	1	No_clan
238883692	24	114	22	116	PF00153.20	Mito_carr	Family	3	94	96	82.7	9e-24	1	No_clan
238883692	131	222	128	225	PF00153.20	Mito_carr	Family	4	93	96	56.8	1.1e-15	1	No_clan
238883692	229	320	226	323	PF00153.20	Mito_carr	Family	5	93	96	79.5	8.8e-23	1	No_clan
90306732	63	175	62	214	PF01370.14	Epimerase	Family	2	118	238	48.5	5.8e-13	1	CL0063
32567793	8	145	6	145	PF00499.13	Oxidored_q3	Family	3	144	144	73.2	1.4e-20	1	No_clan
20522022	13	178	12	184	PF01210.16	NAD_Gly3P_dh_N	Family	2	153	159	176.9	1.8e-52	1	CL0063
20522022	210	363	210	366	PF07479.7	NAD_Gly3P_dh_C	Domain	1	145	149	133.4	4e-39	1	CL0106	predicted_active_site[222]
238883420	1	222	1	222	PF03104.12	DNA_pol_B_exo	Family	106	317	317	231.1	1.1e-68	1	CL0219
238883420	295	725	295	732	PF00136.14	DNA_pol_B	Family	1	459	467	494.2	2.7e-148	1	CL0194
239590330	19	205	17	205	PF02837.11	Glyco_hydro_2_N	Domain	3	160	160	88.4	2.8e-25	1	CL0202
239590330	300	342	236	342	PF00703.14	Glyco_hydro_2	Domain	69	110	110	25.3	1.3e-05	1	No_clan
239590330	381	498	350	537	PF02836.10	Glyco_hydro_2_C	Domain	35	155	298	44.8	5.6e-12	1	CL0058	predicted_active_site[464]
239587049	30	494	28	494	PF00171.15	Aldedh	Family	3	462	462	602.4	3e-181	1	CL0099	predicted_active_site[266,300]
70994686	76	138	65	143	PF03061.15	4HBT	Domain	13	73	79	10.7	0.34	0	CL0050
239606997	12	147	12	148	PF03447.9	NAD_binding_3	Domain	1	116	117	40	3.3e-10	1	CL0063
239606997	156	363	156	363	PF00742.12	Homoserine_dh	Domain	1	179	179	171.9	8.1e-51	1	No_clan
239587472	19	114	19	114	PF00338.15	Ribosomal_S10	Family	1	97	97	96.3	5.4e-28	1	No_clan
70995944	23	95	7	103	PF05605.5	Di19	Family	126	203	211	10.9	0.18	0	No_clan
70995944	33	159	16	188	PF06375.4	BLVR	Family	175	296	561	15.1	0.0041	0	No_clan
70995944	163	196	138	202	PF10696.2	DUF2501	Family	46	83	153	11.6	0.14	0	No_clan
70995944	195	288	190	290	PF01248.19	Ribosomal_L7Ae	Domain	10	92	95	61.5	3e-17	1	CL0101
238882575	4	351	3	351	PF04928.10	PAP_central	Domain	2	254	254	368	1.2e-110	1	No_clan
238882575	80	156	69	161	PF01909.16	NTP_transf_2	Family	14	88	93	45.5	5.5e-12	1	CL0260	predicted_active_site[153,101,99]
238882575	204	245	192	262	PF03813.7	Nrap	Family	163	205	971	8.4	0.27	0	No_clan
238882575	352	527	352	527	PF04926.8	PAP_RNA-bind	Domain	1	156	156	153.6	2.3e-45	1	No_clan
238882575	402	519	394	529	PF12380.1	Peptidase_C62	Family	24	138	284	10.3	0.17	0	CL0124
239609676	556	901	556	901	PF00773.12	RNB	Domain	1	326	326	178.7	1.3e-52	1	No_clan
90307665	32	315	24	341	PF00389.23	2-Hacid_dh	Domain	21	119	150	58.7	3.6e-16	1	CL0325
90307665	129	300	129	314	PF02826.12	2-Hacid_dh_C	Domain	1	169	178	168.2	7.5e-50	1	CL0063
239612055	147	239	147	262	PF01926.16	MMR_HSR1	Family	1	78	108	32.1	5.7e-08	1	CL0023
239592912	138	333	138	334	PF00318.13	Ribosomal_S2	Family	1	210	211	174.2	1.5e-51	1	No_clan
239613126	320	590	320	591	PF08634.3	Pet127	Family	1	273	274	391.9	9.5e-118	1	No_clan
70983700	50	349	13	355	PF00389.23	2-Hacid_dh	Domain	49	144	150	12.5	0.061	0	CL0325
70983700	118	190	115	199	PF02826.12	2-Hacid_dh_C	Domain	4	74	178	43.3	1.6e-11	1	CL0063
70983700	230	323	209	323	PF02826.12	2-Hacid_dh_C	Domain	92	178	178	95.3	1.8e-27	1	CL0063	predicted_active_site[273,321,302]
70998899	1	68	1	68	PF06331.5	Tbf5	Family	1	68	68	89.2	8.5e-26	1	No_clan
239594716	7	30	7	49	PF01118.17	Semialdhyde_dh	Domain	1	25	121	10.1	0.58	0	CL0063
239594716	81	301	60	302	PF01494.12	FAD_binding_3	Family	148	355	356	54.5	7.1e-15	1	CL0063
239613032	38	210	37	212	PF02776.11	TPP_enzyme_N	Domain	2	170	172	118.6	1.5e-34	1	CL0254
239613032	233	345	233	369	PF00205.15	TPP_enzyme_M	Domain	1	113	137	70.2	1.1e-19	1	CL0085
239613032	431	555	419	564	PF02775.14	TPP_enzyme_C	Domain	13	138	150	52.7	2.6e-14	1	CL0254
238881220	69	410	69	420	PF01266.17	DAO	Domain	1	322	358	171.6	1.6e-50	1	CL0063
238883678	526	619	522	626	PF02812.11	ELFV_dehydrog_N	Domain	24	110	131	18.8	0.00073	0	No_clan
238883678	673	947	673	947	PF00208.14	ELFV_dehydrog	Domain	1	244	244	213	3.6e-63	1	CL0063
66848262	6	169	4	170	PF00410.12	Ribosomal_S8	Domain	3	128	129	83.7	7.4e-24	1	No_clan
90305406	3	39	3	40	PF08071.5	RS4NT	Domain	1	37	38	67.2	6.1e-19	1	No_clan
90305406	43	90	42	90	PF01479.18	S4	Family	2	48	48	22.3	5e-05	1	No_clan
90305406	94	170	94	170	PF00900.13	Ribosomal_S4e	Family	1	77	77	110.1	2.3e-32	1	No_clan
90305406	181	211	180	211	PF00467.22	KOW	Family	5	32	32	17	0.0025	0	CL0107
239596122	19	236	18	239	PF00857.13	Isochorismatase	Family	2	170	174	77	1.2e-21	1	No_clan	predicted_active_site[24,137,190]
239590484	70	110	68	410	PF07992.7	Pyr_redox_2	Domain	3	44	202	17.4	0.0019	0	CL0063
239590484	133	422	132	422	PF00890.17	FAD_binding_2	Family	113	421	421	257.3	1.8e-76	1	CL0063	predicted_active_site[259,275,303]
239590484	477	613	477	613	PF02910.13	Succ_DH_flav_C	Domain	1	129	129	145	8.3e-43	1	No_clan
70989509	411	491	410	544	PF00581.13	Rhodanese	Domain	2	76	113	20	0.00052	0	No_clan
70989509	744	1102	742	1102	PF00443.22	UCH	Family	4	271	271	197.4	1.8e-58	1	CL0125	predicted_active_site[1057,1048,753]
57012585	12	230	12	230	PF02550.8	AcetylCoA_hydro	Domain	1	198	198	232.5	2.8e-69	1	CL0246
57012585	386	451	350	469	PF04223.5	CitF	Family	342	403	466	11	0.097	0	CL0246
239588998	51	511	51	512	PF00501.21	AMP-binding	Family	1	416	418	313	1.5e-93	1	CL0378	predicted_active_site[483]
239588998	637	702	636	703	PF00550.18	PP-binding	Domain	2	66	67	47.3	1.5e-12	1	CL0314
239588998	761	1010	761	1011	PF07993.5	NAD_binding_4	Family	1	248	249	228.4	4.8e-68	1	CL0063
239614970	24	71	10	79	PF00428.12	Ribosomal_60s	Family	32	71	88	11.1	0.31	0	No_clan
239614970	77	313	74	339	PF04056.7	Ssl1	Family	4	238	250	298.3	2.8e-89	1	CL0128
239614970	421	496	420	496	PF07975.5	C1_4	Domain	2	51	51	57.1	1e-15	1	CL0006
121937180	79	479	79	481	PF10255.2	Paf67	Family	1	402	404	514.7	1.2e-154	1	CL0020
239609276	111	482	111	482	PF01266.17	DAO	Domain	1	358	358	164.3	2.7e-48	1	CL0063
74690583	205	263	198	263	PF00076.15	RRM_1	Domain	8	70	70	24.9	8.8e-06	1	CL0221
74690583	361	805	361	805	PF10443.2	RNA12	Family	1	431	431	573.2	1.9e-172	1	CL0023
66848352	41	480	39	480	PF04563.8	RNA_pol_Rpb2_1	Family	4	229	229	114.7	2.4e-33	1	No_clan
66848352	233	410	211	411	PF04561.7	RNA_pol_Rpb2_2	Domain	16	188	189	88.5	2.8e-25	1	No_clan
66848352	499	563	498	564	PF04565.9	RNA_pol_Rpb2_3	Domain	2	67	68	82.3	1.1e-23	1	No_clan
66848352	603	660	603	660	PF06883.5	RNA_pol_Rpa2_4	Domain	1	58	58	88.1	2.1e-25	1	No_clan
66848352	662	702	661	702	PF04567.10	RNA_pol_Rpb2_5	Domain	2	48	48	17.7	0.002	0	No_clan
66848352	707	1089	707	1089	PF00562.21	RNA_pol_Rpb2_6	Domain	1	386	386	393.4	6.8e-118	1	CL0410
66848352	1091	1136	1091	1233	PF04560.13	RNA_pol_Rpb2_7	Domain	1	46	83	52.8	2.6e-14	1	No_clan
129558602	152	304	151	304	PF01743.13	PolyA_pol	Domain	2	126	126	77	1.1e-21	1	No_clan
239593457	35	220	35	222	PF02737.11	3HCDH_N	Domain	1	178	180	182.7	3.9e-54	1	CL0063
239593457	62	104	59	122	PF08673.3	RsbU_N	Domain	12	54	77	14.1	0.026	0	No_clan
239593457	224	320	224	320	PF00725.15	3HCDH	Domain	1	97	97	116.9	3.2e-34	1	CL0106
239590345	147	239	147	262	PF01926.16	MMR_HSR1	Family	1	78	108	32.9	3.2e-08	1	CL0023
70999526	4	124	2	140	PF03253.7	UT	Family	70	185	301	12.8	0.031	0	No_clan
70999526	187	262	187	265	PF05046.7	Img2	Domain	1	71	87	77.9	4.1e-22	1	No_clan
239588370	134	194	132	215	PF00533.19	BRCT	Family	3	59	78	17.1	0.0036	0	No_clan
239588370	279	332	274	376	PF07340.4	Herpes_IE1	Family	51	104	392	12.1	0.036	0	No_clan
239588370	400	418	399	419	PF00633.16	HHH	Motif	9	27	30	10.9	0.22	0	CL0198
239588370	442	492	442	492	PF10391.2	DNA_pol_lambd_f	Domain	1	52	52	73.4	6.1e-21	1	No_clan
239588370	515	543	495	570	PF01909.16	NTP_transf_2	Family	13	42	93	14.6	0.023	0	CL0260
121921635	51	714	50	714	PF00063.14	Myosin_head	Domain	2	689	689	765.4	3.4e-230	1	CL0023
121921635	733	745	731	748	PF00612.20	IQ	Motif	3	15	21	10.1	0.41	0	No_clan
121921635	750	761	749	763	PF00612.20	IQ	Motif	2	13	21	9.5	0.62	0	No_clan
121921635	771	970	771	975	PF06017.6	Myosin_TH1	Family	1	194	199	155.8	6.1e-46	1	No_clan
121921635	1080	1126	1080	1127	PF00018.21	SH3_1	Domain	1	47	48	50.9	5.6e-14	1	CL0010
239588406	19	65	1	68	PF05511.4	ATP-synt_F6	Family	16	68	99	14.1	0.026	0	No_clan
239588406	25	93	25	93	PF10775.2	ATP_sub_h	Family	1	67	67	88.3	1.5e-25	1	No_clan
238879227	83	595	83	595	PF08118.4	MDM31_MDM32	Family	1	503	503	964.6	6.9e-291	1	No_clan
238879227	363	425	350	461	PF02507.8	PSI_PsaF	Family	47	109	176	11.3	0.15	0	No_clan
238879352	37	459	37	459	PF04563.8	RNA_pol_Rpb2_1	Family	1	229	229	247.6	5.8e-74	1	No_clan
238879352	214	402	213	402	PF04561.7	RNA_pol_Rpb2_2	Domain	2	189	189	165.9	5.1e-49	1	No_clan
238879352	476	540	476	541	PF04565.9	RNA_pol_Rpb2_3	Domain	1	67	68	76.2	9.5e-22	1	No_clan
238879352	575	637	575	637	PF04566.6	RNA_pol_Rpb2_4	Domain	1	63	63	92.2	9.9e-27	1	No_clan
238879352	677	752	677	752	PF04567.10	RNA_pol_Rpb2_5	Domain	1	48	48	76.5	8.4e-22	1	No_clan
238879352	758	1131	757	1131	PF00562.21	RNA_pol_Rpb2_6	Domain	2	386	386	422	1.4e-126	1	CL0410
238879352	1133	1225	1133	1226	PF04560.13	RNA_pol_Rpb2_7	Domain	1	82	83	106.5	4.9e-31	1	No_clan
71000489	812	993	766	993	PF03104.12	DNA_pol_B_exo	Family	154	317	317	35	5.5e-09	1	CL0219
71000489	1067	1511	1067	1525	PF00136.14	DNA_pol_B	Family	1	451	467	320.9	1e-95	1	CL0194
74679679	145	348	136	350	PF00270.22	DEAD	Domain	9	165	167	88.6	2.3e-25	1	CL0023
74679679	448	522	441	523	PF00271.24	Helicase_C	Family	14	77	78	50.4	1.1e-13	1	CL0023
239613858	14	274	13	281	PF01259.11	SAICAR_synt	Family	2	242	249	285.3	2.4e-85	1	No_clan
6606093	37	459	37	459	PF04563.8	RNA_pol_Rpb2_1	Family	1	229	229	247.6	5.6e-74	1	No_clan
6606093	214	402	213	402	PF04561.7	RNA_pol_Rpb2_2	Domain	2	189	189	165.9	5e-49	1	No_clan
6606093	476	540	476	541	PF04565.9	RNA_pol_Rpb2_3	Domain	1	67	68	76.2	9.2e-22	1	No_clan
6606093	575	637	575	637	PF04566.6	RNA_pol_Rpb2_4	Domain	1	63	63	92.2	9.7e-27	1	No_clan
6606093	677	752	677	752	PF04567.10	RNA_pol_Rpb2_5	Domain	1	48	48	76.6	8.2e-22	1	No_clan
6606093	758	1131	757	1131	PF00562.21	RNA_pol_Rpb2_6	Domain	2	386	386	422.1	1.3e-126	1	CL0410
6606093	1133	1210	1133	1210	PF04560.13	RNA_pol_Rpb2_7	Domain	1	67	83	84	4.9e-24	1	No_clan
158563878	34	224	34	225	PF08638.4	Med14	Family	1	194	195	222.4	2.4e-66	1	No_clan
239591092	10	121	8	122	PF01776.10	Ribosomal_L22e	Family	2	111	112	168.6	3e-50	1	No_clan
239607028	17	66	1	69	PF05511.4	ATP-synt_F6	Family	13	68	99	14.6	0.018	0	No_clan
239607028	26	94	26	94	PF10775.2	ATP_sub_h	Family	1	67	67	88.3	1.6e-25	1	No_clan
239594394	40	479	38	479	PF04563.8	RNA_pol_Rpb2_1	Family	4	229	229	116.7	5.7e-34	1	No_clan
239594394	210	409	210	410	PF04561.7	RNA_pol_Rpb2_2	Domain	1	188	189	84	6.6e-24	1	No_clan
239594394	498	562	497	563	PF04565.9	RNA_pol_Rpb2_3	Domain	2	67	68	83.1	6.5e-24	1	No_clan
239594394	602	659	602	659	PF06883.5	RNA_pol_Rpa2_4	Domain	1	58	58	88	2.2e-25	1	No_clan
239594394	661	701	660	701	PF04567.10	RNA_pol_Rpb2_5	Domain	2	48	48	19.7	0.00048	1	No_clan
239594394	706	1089	706	1089	PF00562.21	RNA_pol_Rpb2_6	Domain	1	386	386	384.5	3.5e-115	1	CL0410
239594394	1091	1149	1091	1161	PF04560.13	RNA_pol_Rpb2_7	Domain	1	59	83	51.8	5.5e-14	1	No_clan
71002800	38	490	35	490	PF00171.15	Aldedh	Family	4	462	462	509.8	3.7e-153	1	CL0099	predicted_active_site[271,305]
70981915	699	831	698	832	PF00027.22	cNMP_binding	Domain	2	90	91	41.3	7.2e-11	1	No_clan
70981915	859	947	858	948	PF00027.22	cNMP_binding	Domain	2	90	91	70.3	6.8e-20	1	No_clan
70981915	1219	1380	1219	1382	PF01734.15	Patatin	Family	1	201	204	65.7	4e-18	1	CL0323	predicted_active_site[1370,1252]
239593908	11	435	9	436	PF04997.5	RNA_pol_Rpb1_1	Domain	3	337	338	88.2	4.7e-25	1	No_clan
239593908	438	616	438	618	PF00623.13	RNA_pol_Rpb1_2	Domain	1	164	166	212.2	3.2e-63	1	No_clan
239593908	621	798	621	798	PF04983.11	RNA_pol_Rpb1_3	Domain	1	157	157	116.5	6.7e-34	1	No_clan
239593908	856	948	831	948	PF05000.10	RNA_pol_Rpb1_4	Domain	16	108	108	62.9	1.6e-17	1	No_clan
239593908	955	1594	955	1597	PF04998.10	RNA_pol_Rpb1_5	Domain	1	275	277	278.9	3.1e-83	1	No_clan
239607218	11	435	9	436	PF04997.5	RNA_pol_Rpb1_1	Domain	3	337	338	88.4	4.2e-25	1	No_clan
239607218	438	616	438	618	PF00623.13	RNA_pol_Rpb1_2	Domain	1	164	166	212.2	3.2e-63	1	No_clan
239607218	621	798	621	798	PF04983.11	RNA_pol_Rpb1_3	Domain	1	157	157	116.5	6.7e-34	1	No_clan
239607218	856	948	831	948	PF05000.10	RNA_pol_Rpb1_4	Domain	16	108	108	62.9	1.6e-17	1	No_clan
239607218	955	1595	955	1598	PF04998.10	RNA_pol_Rpb1_5	Domain	1	275	277	278.9	3.1e-83	1	No_clan
238883162	13	178	12	184	PF01210.16	NAD_Gly3P_dh_N	Family	2	153	159	176.8	1.9e-52	1	CL0063
238883162	210	364	210	367	PF07479.7	NAD_Gly3P_dh_C	Domain	1	146	149	133.6	3.3e-39	1	CL0106	predicted_active_site[222]
90110079	15	400	15	400	PF11711.1	Tim54	Family	1	378	378	477	2.4e-143	1	No_clan
90110079	339	385	337	398	PF07513.4	DUF1527	Family	224	268	318	10	0.22	0	No_clan
238879667	136	496	135	496	PF00155.14	Aminotran_1_2	Domain	2	363	363	249	5.4e-74	1	CL0061	predicted_active_site[477]
74608566	1	255	1	255	PF03159.11	XRN_N	Family	1	237	237	356.7	3.9e-107	1	CL0280
74661046	17	112	17	117	PF00318.13	Ribosomal_S2	Family	1	98	211	63.4	1.2e-17	1	No_clan
74661046	116	183	111	185	PF00318.13	Ribosomal_S2	Family	142	209	211	74.5	5.1e-21	1	No_clan
74690652	345	415	345	416	PF07529.6	HSA	Domain	1	72	73	52.3	2.7e-14	1	No_clan
74690652	631	929	631	929	PF00176.16	SNF2_N	Family	1	297	297	305.2	3.1e-91	1	CL0023
74690652	1213	1291	1212	1291	PF00271.24	Helicase_C	Family	2	78	78	49.9	1.6e-13	1	CL0023
239613719	64	189	63	190	PF00828.12	Ribosomal_L18e	Family	3	128	129	61.3	9e-17	1	No_clan
239613719	115	139	114	141	PF00392.14	GntR	Family	7	32	64	10.7	0.22	0	CL0123
18463935	18	339	18	343	PF00180.13	Iso_dh	Domain	1	343	347	331.3	4.7e-99	1	CL0270
229462742	17	112	17	117	PF00318.13	Ribosomal_S2	Family	1	98	211	67.6	6.7e-19	1	No_clan
229462742	116	183	111	185	PF00318.13	Ribosomal_S2	Family	142	209	211	74.5	5.3e-21	1	No_clan
239593684	150	301	149	301	PF01743.13	PolyA_pol	Domain	2	126	126	87	8.8e-25	1	No_clan
2309076	30	199	28	200	PF03446.8	NAD_binding_2	Domain	3	162	163	179	4.8e-53	1	CL0063
2309076	204	504	204	504	PF00393.12	6PGD	Domain	1	291	291	444.2	1.4e-133	1	CL0106
238883335	36	161	35	162	PF01592.9	NifU_N	Family	2	126	127	182.8	1.7e-54	1	CL0233
238883335	112	183	93	185	PF03952.9	Enolase_N	Domain	58	123	132	12	0.11	0	CL0227
239592395	180	314	178	315	PF01565.16	FAD_binding_4	Domain	3	137	138	127.2	2.2e-37	1	CL0077
239592395	351	593	351	593	PF02913.12	FAD-oxidase_C	Domain	1	249	249	190.5	2.4e-56	1	CL0277
74609840	132	232	132	232	PF11942.1	Spt5_N	Domain	1	94	94	63.1	2.2e-17	1	No_clan
74609840	239	324	238	324	PF03439.6	Spt5-NGN	Family	2	84	84	76.3	9.2e-22	1	CL0439
74609840	336	361	336	369	PF00467.22	KOW	Family	1	26	32	17.5	0.0017	0	CL0107
74609840	539	560	539	568	PF00467.22	KOW	Family	1	22	32	13.7	0.026	0	CL0107
74609840	754	784	753	784	PF00467.22	KOW	Family	2	32	32	21.5	9.4e-05	1	CL0107
239588437	12	147	12	148	PF03447.9	NAD_binding_3	Domain	1	116	117	39.5	4.8e-10	1	CL0063
239588437	156	363	156	363	PF00742.12	Homoserine_dh	Domain	1	179	179	171.9	8.1e-51	1	No_clan
158563879	6	455	1	457	PF10156.2	Med17	Family	12	465	467	465.2	1.2e-139	1	No_clan
239587297	43	213	37	214	PF08740.4	BCS1_N	Domain	9	186	187	33.7	2e-08	1	No_clan
239587297	250	379	249	380	PF00004.22	AAA	Family	2	129	130	58.2	7.6e-16	1	CL0023
74661035	48	213	47	216	PF00270.22	DEAD	Domain	2	164	167	148	1.3e-43	1	CL0023
74661035	284	360	283	360	PF00271.24	Helicase_C	Family	2	78	78	91.9	1.3e-26	1	CL0023
70999344	10	116	6	117	PF01776.10	Ribosomal_L22e	Family	7	112	112	159.6	1.8e-47	1	No_clan
239611526	9	103	9	103	PF01247.11	Ribosomal_L35Ae	Family	1	95	95	151	4.5e-45	1	No_clan
239611526	16	51	4	58	PF01782.11	RimM	Domain	45	78	84	11.1	0.22	0	No_clan
2500523	48	212	47	213	PF00270.22	DEAD	Domain	2	166	167	163.7	1.9e-48	1	CL0023
2500523	281	357	280	357	PF00271.24	Helicase_C	Family	2	78	78	95.7	8.2e-28	1	CL0023
70998935	22	370	21	370	PF04997.5	RNA_pol_Rpb1_1	Domain	2	338	338	285.7	4.1e-85	1	No_clan
70998935	372	538	372	539	PF00623.13	RNA_pol_Rpb1_2	Domain	1	165	166	221.9	3.4e-66	1	No_clan
70998935	542	718	542	718	PF04983.11	RNA_pol_Rpb1_3	Domain	1	157	157	112.9	8.6e-33	1	No_clan
70998935	746	849	743	849	PF05000.10	RNA_pol_Rpb1_4	Domain	4	108	108	92.7	9e-27	1	No_clan
70998935	856	1364	856	1365	PF04998.10	RNA_pol_Rpb1_5	Domain	1	276	277	295.2	3.3e-88	1	No_clan
74661189	162	346	162	347	PF00270.22	DEAD	Domain	1	166	167	152.9	4.1e-45	1	CL0023
74661189	414	490	413	490	PF00271.24	Helicase_C	Family	2	78	78	93.3	4.5e-27	1	CL0023
74585553	11	180	11	182	PF00849.15	PseudoU_synth_2	Family	1	162	164	103.3	9e-30	1	No_clan	predicted_active_site[58]
51338747	57	169	54	203	PF02518.19	HATPase_c	Domain	4	99	111	40.2	1.8e-10	1	CL0025
51338747	245	412	245	418	PF00204.18	DNA_gyraseB	Domain	1	167	173	114	3.2e-33	1	No_clan
51338747	688	1160	688	1160	PF00521.13	DNA_topoisoIV	Family	1	426	426	424	4.8e-127	1	No_clan
32812377	102	441	101	444	PF07992.7	Pyr_redox_2	Domain	2	199	202	102.7	1.5e-29	1	CL0063
32812377	285	367	285	384	PF00070.20	Pyr_redox	Domain	1	69	81	36.6	3.5e-09	1	CL0063
66853474	14	321	14	333	PF01073.12	3Beta_HSD	Family	1	269	280	160	3.6e-47	1	CL0063
74661072	31	207	31	211	PF00270.22	DEAD	Domain	1	161	167	135	1.3e-39	1	CL0023
74661072	295	367	290	367	PF00271.24	Helicase_C	Family	7	78	78	70	8.5e-20	1	CL0023
74608533	240	456	240	456	PF03531.7	SSrecog	Family	1	216	216	318.5	1.1e-95	1	CL0215
536924	10	144	9	144	PF05222.8	AlaDh_PNT_N	Domain	2	136	136	103.4	7.2e-30	1	CL0325
536924	195	329	187	329	PF01262.14	AlaDh_PNT_C	Domain	9	168	168	80.7	6.7e-23	1	CL0063	predicted_active_site[217]
239615136	14	329	14	336	PF00248.14	Aldo_ket_red	Domain	1	268	284	248.4	4.7e-74	1	No_clan	predicted_active_site[86,51,56]
238881915	29	161	27	162	PF00252.11	Ribosomal_L16	Family	3	132	133	117	3.6e-34	1	No_clan
239609245	33	92	32	99	PF08240.5	ADH_N	Domain	2	60	109	37	1.7e-09	1	CL0296
239609245	158	279	157	289	PF00107.19	ADH_zinc_N	Family	2	120	130	80.7	5.1e-23	1	CL0063
90306750	22	109	19	113	PF00153.20	Mito_carr	Family	4	91	96	86.2	7.2e-25	1	No_clan
90306750	119	204	116	207	PF00153.20	Mito_carr	Family	4	93	96	68.5	2.3e-19	1	No_clan
90306750	193	231	175	240	PF02466.12	Tim17	Family	68	104	128	9.5	0.65	0	No_clan
90306750	209	303	207	305	PF00153.20	Mito_carr	Family	3	94	96	79.5	8.8e-23	1	No_clan
239612262	161	357	160	359	PF02096.13	60KD_IMP	Family	3	193	196	89	2.4e-25	1	CL0376
238881342	10	144	9	144	PF05222.8	AlaDh_PNT_N	Domain	2	136	136	103.4	7.2e-30	1	CL0325
238881342	195	329	187	329	PF01262.14	AlaDh_PNT_C	Domain	9	168	168	80.7	6.7e-23	1	CL0063	predicted_active_site[217]
74585807	49	88	40	91	PF05047.9	L51_S25_CI-B8	Domain	9	49	52	24.5	1.2e-05	1	No_clan
239595052	48	159	48	159	PF02771.9	Acyl-CoA_dh_N	Domain	1	113	113	92.7	1.7e-26	1	No_clan
239595052	163	216	163	218	PF02770.12	Acyl-CoA_dh_M	Domain	1	51	52	56	1.6e-15	1	No_clan
239595052	280	421	273	422	PF00441.17	Acyl-CoA_dh_1	Domain	9	149	150	88.1	4.7e-25	1	CL0087	predicted_active_site[407]
238881792	1	17	1	17	PF02874.16	ATP-synt_ab_N	Domain	53	69	69	13	0.068	0	CL0275
238881792	73	292	73	292	PF00006.18	ATP-synt_ab	Family	1	215	215	211	1.1e-62	1	CL0023
238881792	305	408	305	414	PF00306.20	ATP-synt_ab_C	Domain	1	109	113	92.4	1.8e-26	1	No_clan
239611589	189	452	189	453	PF04042.9	DNA_pol_E_B	Family	1	208	209	165.6	6.6e-49	1	CL0163
239592615	27	151	27	151	PF02771.9	Acyl-CoA_dh_N	Domain	1	113	113	62.1	5.2e-17	1	No_clan
239592615	155	206	155	207	PF02770.12	Acyl-CoA_dh_M	Domain	1	52	52	74.4	2.7e-21	1	No_clan
239592615	260	413	260	418	PF00441.17	Acyl-CoA_dh_1	Domain	1	145	150	107.1	6.3e-31	1	CL0087	predicted_active_site[273]
239588355	141	172	134	197	PF07110.4	EthD	Family	8	36	103	17.6	0.0026	0	CL0032
239588355	358	420	335	512	PF00561.13	Abhydrolase_1	Domain	20	80	231	40.5	1.7e-10	1	CL0028	predicted_active_site[391]
239608282	469	874	469	875	PF00962.15	A_deaminase	Domain	1	329	330	370.5	4.9e-111	1	CL0034	predicted_active_site[766,747,821]
239611235	27	151	27	151	PF02771.9	Acyl-CoA_dh_N	Domain	1	113	113	62.1	5.2e-17	1	No_clan
239611235	155	206	155	207	PF02770.12	Acyl-CoA_dh_M	Domain	1	52	52	74.4	2.7e-21	1	No_clan
239611235	260	413	260	418	PF00441.17	Acyl-CoA_dh_1	Domain	1	145	150	107.1	6.3e-31	1	CL0087	predicted_active_site[273]
239588785	8	147	7	147	PF05222.8	AlaDh_PNT_N	Domain	2	136	136	98.2	2.8e-28	1	CL0325
239588785	191	313	186	328	PF01262.14	AlaDh_PNT_C	Domain	6	151	168	52	4.4e-14	1	CL0063	predicted_active_site[216]
238880621	154	212	154	214	PF02770.12	Acyl-CoA_dh_M	Domain	1	51	52	58.7	2.2e-16	1	No_clan
238880621	407	468	291	471	PF00441.17	Acyl-CoA_dh_1	Domain	86	147	150	21	0.00021	1	CL0087	predicted_active_site[456]
238880621	512	688	512	689	PF01756.12	ACOX	Family	1	185	186	191.6	6.2e-57	1	CL0087
146322582	145	920	141	922	PF11635.1	Med16	Family	5	744	745	706.2	3.3e-212	1	No_clan
239610917	160	247	160	249	PF00318.13	Ribosomal_S2	Family	1	88	211	83.2	1.1e-23	1	No_clan
121753570	100	191	100	191	PF06984.6	MRP-L47	Family	1	87	87	71.6	3e-20	1	CL0346
66849823	264	333	264	334	PF00076.15	RRM_1	Domain	1	69	70	53.2	1.3e-14	1	CL0221
239593028	111	160	111	173	PF00288.19	GHMP_kinases_N	Family	1	50	68	41.2	1e-10	1	CL0329
74691141	74	118	65	118	PF00808.16	CBFD_NFYB_HMF	Domain	21	65	65	19.3	0.00068	0	CL0012
74674483	423	591	422	592	PF00929.17	Exonuc_X-T	Family	2	164	165	25.9	7.9e-06	1	CL0219	predicted_active_site[579]
238880520	160	341	159	341	PF04675.7	DNA_ligase_A_N	Family	2	176	176	171.7	9.9e-51	1	No_clan
238880520	405	612	405	612	PF01068.14	DNA_ligase_A_M	Domain	1	202	202	196.8	1.9e-58	1	CL0078	predicted_active_site[431]
238880520	637	749	637	749	PF04679.8	DNA_ligase_A_C	Family	1	96	96	80.6	6.7e-23	1	No_clan
70985653	24	486	24	486	PF00171.15	Aldedh	Family	1	462	462	550.3	2e-165	1	CL0099	predicted_active_site[262,296]
239607785	11	279	10	280	PF04115.5	Ureidogly_hydro	Family	2	172	173	171.3	8.4e-51	1	No_clan
70986098	35	430	35	430	PF00282.12	Pyridoxal_deC	Family	1	373	373	363.9	4.6e-109	1	CL0061
66853016	10	41	9	66	PF02737.11	3HCDH_N	Domain	2	33	180	15.3	0.0093	0	CL0063
66853016	68	270	42	273	PF02153.10	PDH	Family	46	255	258	46.8	1.3e-12	1	CL0063
239609836	48	159	48	159	PF02771.9	Acyl-CoA_dh_N	Domain	1	113	113	92.8	1.5e-26	1	No_clan
239609836	163	216	163	218	PF02770.12	Acyl-CoA_dh_M	Domain	1	51	52	56	1.6e-15	1	No_clan
239609836	280	421	273	422	PF00441.17	Acyl-CoA_dh_1	Domain	9	149	150	88.1	4.7e-25	1	CL0087	predicted_active_site[407]
2981202	9	174	7	175	PF01294.11	Ribosomal_L13e	Family	3	178	179	214.8	4.5e-64	1	No_clan
238881649	18	159	18	160	PF00056.16	Ldh_1_N	Family	1	141	142	162.8	3.1e-48	1	CL0063
238881649	162	328	162	328	PF02866.11	Ldh_1_C	Domain	1	174	174	150.6	2.7e-44	1	CL0341	predicted_active_site[192]
2579	4	100	3	102	PF00034.14	Cytochrom_C	Domain	2	89	91	42.4	7.3e-11	1	CL0318
70990512	5	537	4	537	PF00920.14	ILVD_EDD	Family	2	521	521	683.2	1.5e-205	1	No_clan
70990512	195	243	182	255	PF04741.5	InvH	Family	18	66	147	12.3	0.089	0	No_clan
70996342	38	169	37	169	PF05328.5	CybS	Family	2	133	133	181.9	2.9e-54	1	CL0335
70986282	18	48	17	51	PF00248.14	Aldo_ket_red	Domain	2	37	284	12.9	0.028	0	No_clan
70986282	107	248	86	250	PF00248.14	Aldo_ket_red	Domain	116	282	284	97.7	4e-28	1	No_clan
239591282	62	120	60	131	PF08707.4	PriCT_2	Domain	7	68	78	12.7	0.069	0	No_clan
239591282	84	167	81	170	PF03101.8	FAR1	Domain	6	87	91	27.9	1.9e-06	1	CL0274
239591282	205	395	205	401	PF00857.13	Isochorismatase	Family	1	168	174	140.5	4e-41	1	No_clan	predicted_active_site[211,319,352]
239586683	469	874	469	875	PF00962.15	A_deaminase	Domain	1	329	330	370.5	4.9e-111	1	CL0034	predicted_active_site[766,747,821]
239594412	17	60	17	79	PF00180.13	Iso_dh	Domain	1	43	347	8.5	0.65	0	CL0270
239594412	106	305	80	307	PF00180.13	Iso_dh	Domain	118	320	347	156.6	6.3e-46	1	CL0270
90305996	439	696	415	706	PF05088.5	Bac_GDH	Family	604	853	1528	53.2	7.2e-15	1	CL0063
90305996	567	648	563	657	PF02812.11	ELFV_dehydrog_N	Domain	24	98	131	12.7	0.054	0	No_clan
90305996	713	977	713	977	PF00208.14	ELFV_dehydrog	Domain	1	244	244	188.9	8.4e-56	1	CL0063
71000393	27	490	27	491	PF00171.15	Aldedh	Family	1	461	462	520.3	2.4e-156	1	CL0099	predicted_active_site[266,300]
71000393	243	301	240	309	PF00885.12	DMRL_synthase	Domain	74	131	144	11.2	0.17	0	No_clan
66850988	1	201	1	201	PF08418.3	Pol_alpha_B_N	Family	40	253	253	168.9	1.1e-49	1	No_clan
66850988	307	542	307	542	PF04042.9	DNA_pol_E_B	Family	1	209	209	124.9	2e-36	1	CL0163
158564262	750	879	749	880	PF00027.22	cNMP_binding	Domain	2	90	91	47.7	7.3e-13	1	No_clan
158564262	907	995	906	996	PF00027.22	cNMP_binding	Domain	2	90	91	72.3	1.6e-20	1	No_clan
158564262	1266	1426	1266	1429	PF01734.15	Patatin	Family	1	200	204	62.6	3.7e-17	1	CL0323	predicted_active_site[1417,1299]
239613369	141	172	134	197	PF07110.4	EthD	Family	8	36	103	17.6	0.0026	0	CL0032
239613369	358	428	347	579	PF00561.13	Abhydrolase_1	Domain	20	80	231	41	1.2e-10	1	CL0028	predicted_active_site[391]
74610363	150	385	149	432	PF01040.11	UbiA	Family	2	231	258	79	2.5e-22	1	No_clan
71000064	97	488	97	489	PF00180.13	Iso_dh	Domain	1	346	347	235	9.1e-70	1	CL0270
239609709	19	236	18	239	PF00857.13	Isochorismatase	Family	2	170	174	77	1.2e-21	1	No_clan	predicted_active_site[24,137,190]
239592637	105	567	102	567	PF00171.15	Aldedh	Family	4	462	462	448.7	1.2e-134	1	CL0099	predicted_active_site[370]
239592637	455	515	446	522	PF00925.13	GTP_cyclohydro2	Family	41	98	169	10.8	0.16	0	No_clan
239611677	4	119	2	127	PF00106.18	adh_short	Domain	3	136	167	42	6.8e-11	1	CL0063
70993080	36	201	35	201	PF01232.16	Mannitol_dh	Domain	2	151	151	149.7	4.6e-44	1	CL0063
70993080	232	475	229	477	PF08125.6	Mannitol_dh_C	Domain	4	243	245	258.6	3.3e-77	1	CL0106	predicted_active_site[307]
238881675	4	126	4	128	PF01775.10	Ribosomal_L18ae	Domain	1	123	124	190.3	7.2e-57	1	No_clan
70983610	9	76	8	76	PF03876.10	RNA_pol_Rpb7_N	Domain	2	70	70	60.3	1.1e-16	1	No_clan
70983610	77	111	77	129	PF00575.16	S1	Domain	1	36	74	17	0.0036	0	CL0021
74584366	325	420	324	421	PF02732.8	ERCC4	Domain	2	182	183	48.4	6.8e-13	1	No_clan
74584366	536	570	497	571	PF02732.8	ERCC4	Domain	149	182	183	9.4	0.63	0	No_clan
66849659	83	311	80	311	PF02784.9	Orn_Arg_deC_N	Domain	5	251	251	259.8	1.5e-77	1	CL0036
66849659	314	439	314	440	PF00278.15	Orn_DAP_Arg_deC	Domain	1	115	116	107	3.5e-31	1	No_clan
239593744	6	74	6	74	PF00240.16	ubiquitin	Domain	1	69	69	115.5	3.8e-34	1	CL0072
239593744	42	84	40	115	PF11069.1	DUF2870	Family	3	47	98	12.5	0.09	0	No_clan
239593744	101	147	101	147	PF01599.12	Ribosomal_S27	Domain	1	47	47	95.9	6.7e-28	1	CL0167
239593744	114	145	80	149	PF01485.14	IBR	Family	18	47	64	14.4	0.02	0	No_clan
146323372	18	128	17	128	PF06441.5	EHN	Family	2	112	112	129.2	4.7e-38	1	No_clan
146323372	142	210	142	261	PF00561.13	Abhydrolase_1	Domain	1	69	231	31.7	8.1e-08	1	CL0028
70984174	272	545	272	545	PF08634.3	Pet127	Family	1	274	274	418.2	9e-126	1	No_clan
74610474	53	149	52	151	PF00970.17	FAD_binding_6	Domain	2	97	99	75	3.1e-21	1	CL0076
74610474	161	267	161	270	PF00175.14	NAD_binding_1	Domain	1	106	109	90.6	6.9e-26	1	CL0091
71000180	26	281	23	282	PF01201.15	Ribosomal_S8e	Family	4	131	132	110.2	5.9e-32	1	No_clan
238879996	53	442	53	442	PF04563.8	RNA_pol_Rpb2_1	Family	1	229	229	192.8	3.1e-57	1	No_clan
238879996	192	264	151	273	PF04913.5	Baculo_Y142	Family	360	432	453	17.7	0.00069	0	No_clan
238879996	201	380	200	380	PF04561.7	RNA_pol_Rpb2_2	Domain	2	189	189	133.3	5e-39	1	No_clan
238879996	459	523	458	523	PF04565.9	RNA_pol_Rpb2_3	Domain	2	68	68	66	1.5e-18	1	No_clan
238879996	559	621	559	621	PF04566.6	RNA_pol_Rpb2_4	Domain	1	63	63	89.2	8.4e-26	1	No_clan
238879996	641	685	641	685	PF04567.10	RNA_pol_Rpb2_5	Domain	1	48	48	40.9	1.2e-10	1	No_clan
238879996	691	1066	690	1066	PF00562.21	RNA_pol_Rpb2_6	Domain	2	386	386	396.3	9.3e-119	1	CL0410
238879996	1068	1152	1068	1154	PF04560.13	RNA_pol_Rpb2_7	Domain	1	81	83	103.5	4e-30	1	No_clan
159126923	1	201	1	201	PF08418.3	Pol_alpha_B_N	Family	40	253	253	170	5e-50	1	No_clan
159126923	307	542	307	542	PF04042.9	DNA_pol_E_B	Family	1	209	209	127.2	3.9e-37	1	CL0163
74609953	66	129	66	129	PF08221.4	HTH_9	Domain	1	62	62	74.3	4e-21	1	CL0123
74609953	207	499	206	499	PF05645.6	RNA_pol_Rpc82	Family	2	256	256	221.9	8e-66	1	No_clan
74609953	438	469	434	475	PF05737.5	Collagen_bind	Domain	27	58	134	12.6	0.091	0	CL0204
66851009	46	235	44	238	PF00573.15	Ribosomal_L4	Family	3	189	192	167.4	1.8e-49	1	No_clan
74691023	17	418	17	419	PF06068.6	TIP49	Family	1	397	398	622.9	1.4e-187	1	CL0023
52782863	38	97	32	109	PF04859.5	DUF641	Family	63	124	134	10.3	0.33	0	No_clan
52782863	43	149	7	161	PF05667.4	DUF812	Family	301	411	594	15.7	0.0032	0	No_clan
52782863	45	129	31	162	PF04201.8	TPD52	Family	18	103	162	10.3	0.32	0	No_clan
52782863	50	159	29	179	PF03961.6	DUF342	Family	315	425	451	9.4	0.24	0	No_clan
52782863	51	134	28	178	PF05502.6	Dynactin_p62	Family	125	203	482	8.4	0.63	0	No_clan
52782863	55	167	35	176	PF04156.7	IncA	Family	73	169	191	14	0.022	0	No_clan
52782863	55	181	44	215	PF10146.2	zf-C4H2	Family	17	141	234	10.1	0.45	0	No_clan
52782863	60	147	27	172	PF07952.5	Toxin_trans	Domain	209	293	321	9.3	0.37	0	No_clan
52782863	61	229	46	229	PF01025.12	GrpE	Family	3	166	166	169.4	3.5e-50	1	No_clan
239607067	15	187	14	189	PF02776.11	TPP_enzyme_N	Domain	2	170	172	120.4	4.3e-35	1	CL0254
239607067	211	311	210	346	PF00205.15	TPP_enzyme_M	Domain	2	99	137	80.4	7.7e-23	1	CL0085
239607067	409	516	395	544	PF02775.14	TPP_enzyme_C	Domain	17	124	150	53	2.2e-14	1	CL0254
239613821	103	473	103	536	PF01266.17	DAO	Domain	1	358	358	161.6	1.8e-47	1	CL0063
74591996	7	43	3	68	PF10484.2	MRP-S23	Family	8	46	128	22.9	5.1e-05	1	No_clan
74608422	107	171	107	173	PF08692.3	Pet20	Family	1	72	137	64.4	7.4e-18	1	No_clan
74608422	170	207	166	210	PF08692.3	Pet20	Family	99	136	137	49.4	3.2e-13	1	No_clan
70991104	391	443	391	443	PF04760.8	IF2_N	Family	1	54	54	39	3.6e-10	1	CL0123
70991104	471	630	467	633	PF00009.20	GTP_EFTU	Domain	5	186	189	119.7	7.4e-35	1	CL0023
70991104	657	717	657	720	PF03144.18	GTP_EFTU_D2	Domain	1	71	74	30.7	2e-07	1	No_clan
70991104	781	875	765	875	PF11987.1	IF-2	Domain	15	109	109	90	6.4e-26	1	No_clan
70991104	911	974	910	977	PF03144.18	GTP_EFTU_D2	Domain	3	71	74	24.6	1.6e-05	1	No_clan
239595669	176	298	176	298	PF10213.2	MRP-S28	Family	1	127	127	142.8	4.2e-42	1	CL0337
239595669	263	315	258	316	PF11213.1	DUF3006	Family	28	70	71	15.1	0.011	0	No_clan
74675380	24	88	24	88	PF02953.8	zf-Tim10_DDP	Domain	1	66	66	82	9.7e-24	1	No_clan
74675380	37	75	36	77	PF03488.7	Ins_beta	Family	6	42	48	13.8	0.029	0	CL0239
66851927	20	115	20	119	PF00318.13	Ribosomal_S2	Family	1	98	211	67.2	8.6e-19	1	No_clan
66851927	119	186	114	188	PF00318.13	Ribosomal_S2	Family	142	209	211	82	2.6e-23	1	No_clan
239592461	98	402	97	404	PF00676.13	E1_dh	Family	2	298	300	285.4	2.7e-85	1	CL0254
239592461	361	402	349	444	PF07336.4	DUF1470	Family	28	74	132	13.2	0.066	0	No_clan
238883241	1	67	1	67	PF01200.11	Ribosomal_S28e	Family	1	69	69	115.7	4.5e-34	1	No_clan
119192154	72	388	71	389	PF01747.10	ATP-sulfurylase	Family	2	309	310	386.1	7e-116	1	No_clan	predicted_active_site[200,198,199]
119192154	395	552	395	553	PF01583.13	APS_kinase	Domain	1	156	157	196.5	1.5e-58	1	CL0023
239588817	291	354	291	354	PF09497.3	Med12	Domain	1	64	64	90.6	3.5e-26	1	No_clan
239612274	41	125	13	132	PF00815.13	Histidinol_dh	Family	113	195	413	63.6	1e-17	1	CL0099
239612274	134	216	124	237	PF00815.13	Histidinol_dh	Family	233	313	413	47.1	1e-12	1	CL0099
70994460	57	520	57	520	PF00171.15	Aldedh	Family	1	462	462	546.8	2.3e-164	1	CL0099	predicted_active_site[295,330]
239591887	17	380	13	384	PF00282.12	Pyridoxal_deC	Family	35	369	373	276.8	1.3e-82	1	CL0061
239593262	62	385	61	388	PF00389.23	2-Hacid_dh	Domain	2	147	150	104.8	2.3e-30	1	CL0325
239593262	169	356	168	356	PF02826.12	2-Hacid_dh_C	Domain	2	178	178	188.9	3.2e-56	1	CL0063	predicted_active_site[293,354,322]
239593262	289	330	277	337	PF01215.12	COX5B	Domain	36	76	99	10.5	0.38	0	CL0045
70981967	16	127	16	127	PF06441.5	EHN	Family	1	112	112	116.5	4.2e-34	1	No_clan
70981967	141	182	141	200	PF00561.13	Abhydrolase_1	Domain	1	44	231	16.3	0.0043	0	CL0028
239594966	21	117	21	117	PF01196.12	Ribosomal_L17	Family	1	97	97	105.6	1.2e-30	1	No_clan
74590028	47	758	47	758	PF10300.2	IML2	Family	1	466	466	404.8	3.3e-121	1	CL0020
70986300	37	491	32	492	PF00171.15	Aldedh	Family	6	461	462	495.7	6.8e-149	1	CL0099	predicted_active_site[268,302]
70995191	22	276	21	278	PF00248.14	Aldo_ket_red	Domain	2	282	284	166.4	4.8e-49	1	No_clan	predicted_active_site[80,50,55]
239613891	8	147	7	147	PF05222.8	AlaDh_PNT_N	Domain	2	136	136	99.6	1.1e-28	1	CL0325
239613891	191	313	186	328	PF01262.14	AlaDh_PNT_C	Domain	6	151	168	52.2	4e-14	1	CL0063	predicted_active_site[216]
70982296	170	304	168	305	PF01565.16	FAD_binding_4	Domain	3	137	138	128.4	1e-37	1	CL0077
70982296	341	583	341	583	PF02913.12	FAD-oxidase_C	Domain	1	249	249	194.1	2e-57	1	CL0277
74609249	105	442	103	442	PF03104.12	DNA_pol_B_exo	Family	3	317	317	222.2	5.7e-66	1	CL0219
74609249	590	622	589	636	PF11159.1	DUF2939	Family	18	50	95	9.9	0.64	0	No_clan
74609249	631	1108	627	1159	PF00136.14	DNA_pol_B	Family	54	416	467	83.6	9.8e-24	1	CL0194
74609249	1526	1915	1524	1916	PF08490.5	DUF1744	Domain	3	395	396	505.3	6.5e-152	1	CL0194
239586533	7	334	5	337	PF00146.14	NADHdh	Family	3	308	311	339.9	9.4e-102	1	No_clan
238878555	19	94	19	95	PF00935.12	Ribosomal_L44	Family	1	76	77	115.2	7.4e-34	1	No_clan
239590535	161	357	160	359	PF02096.13	60KD_IMP	Family	3	193	196	87.9	5e-25	1	CL0376
70996198	60	170	60	172	PF02771.9	Acyl-CoA_dh_N	Domain	1	111	113	94.2	5.6e-27	1	No_clan
70996198	175	226	175	226	PF02770.12	Acyl-CoA_dh_M	Domain	1	52	52	66.4	8.7e-19	1	No_clan
70996198	194	275	178	278	PF11794.1	HpaB_N	Family	166	260	264	12.4	0.059	0	No_clan
70996198	282	430	282	432	PF00441.17	Acyl-CoA_dh_1	Domain	1	148	150	138.3	1.5e-40	1	CL0087	predicted_active_site[417]
90306527	45	90	37	106	PF03249.6	TSA	Family	329	374	525	7.9	0.72	0	No_clan
90306527	124	297	124	300	PF01512.10	Complex1_51K	Family	1	148	151	159.8	3e-47	1	CL0105
90306527	323	373	322	374	PF10531.2	SLBB	Domain	2	58	59	34.9	8.2e-09	1	CL0072
90306527	411	456	411	456	PF10589.2	NADH_4Fe-4S	Domain	1	46	46	65.1	1.8e-18	1	No_clan
7021323	78	307	76	307	PF02784.9	Orn_Arg_deC_N	Domain	3	251	251	258.1	5.2e-77	1	CL0036
7021323	310	433	310	435	PF00278.15	Orn_DAP_Arg_deC	Domain	1	114	116	99.2	9.1e-29	1	No_clan
70996470	5	272	1	273	PF04909.7	Amidohydro_2	Domain	10	269	270	73.5	1.6e-20	1	CL0034
70986740	42	154	42	155	PF02771.9	Acyl-CoA_dh_N	Domain	1	112	113	65.9	3.5e-18	1	No_clan
70986740	159	211	159	212	PF02770.12	Acyl-CoA_dh_M	Domain	1	51	52	46.2	1.8e-12	1	No_clan
70986740	273	429	273	430	PF00441.17	Acyl-CoA_dh_1	Domain	1	149	150	118.9	1.5e-34	1	CL0087	predicted_active_site[286]
41581295	50	243	50	244	PF00009.20	GTP_EFTU	Domain	1	188	189	208.3	5e-62	1	CL0023
41581295	267	337	267	337	PF03144.18	GTP_EFTU_D2	Domain	1	74	74	62.9	1.8e-17	1	No_clan
41581295	342	437	341	438	PF03143.10	GTP_EFTU_D3	Domain	2	100	101	87.1	6.1e-25	1	No_clan
239591920	761	894	760	895	PF00027.22	cNMP_binding	Domain	2	90	91	41.4	6.9e-11	1	No_clan
239591920	922	1010	921	1011	PF00027.22	cNMP_binding	Domain	2	90	91	72.3	1.6e-20	1	No_clan
239591920	1282	1443	1282	1445	PF01734.15	Patatin	Family	1	201	204	68	8.2e-19	1	CL0323	predicted_active_site[1433,1315]
159122206	294	355	229	355	PF07366.5	SnoaL	Domain	69	126	126	14.7	0.013	0	CL0051
70982063	294	355	229	355	PF07366.5	SnoaL	Domain	69	126	126	14.7	0.013	0	CL0051
239592560	10	81	9	82	PF00173.21	Cyt-b5	Domain	2	75	76	69.1	1.6e-19	1	No_clan
239592560	117	224	117	244	PF02771.9	Acyl-CoA_dh_N	Domain	1	94	113	28.2	1.8e-06	1	No_clan
239592560	248	300	248	302	PF02770.12	Acyl-CoA_dh_M	Domain	1	51	52	70.2	5.7e-20	1	No_clan
239592560	350	507	350	508	PF00441.17	Acyl-CoA_dh_1	Domain	1	149	150	113.6	6.4e-33	1	CL0087	predicted_active_site[363]
52783443	56	209	55	209	PF04574.6	DUF592	Family	2	153	153	224.2	3.9e-67	1	No_clan
52783443	210	427	210	427	PF02146.10	SIR2	Family	1	181	181	231.4	4.6e-69	1	CL0085
91178555	2	96	1	96	PF00009.20	GTP_EFTU	Domain	105	189	189	65.3	3.5e-18	1	CL0023
91178555	119	188	119	189	PF03144.18	GTP_EFTU_D2	Domain	1	73	74	74.8	3.3e-21	1	No_clan
91178555	193	237	193	239	PF03143.10	GTP_EFTU_D3	Domain	1	45	101	40.3	2.4e-10	1	No_clan
239614149	208	287	160	292	PF07946.7	DUF1682	Family	229	308	321	15.2	0.0055	0	No_clan
239614149	1038	1307	1038	1324	PF05183.5	RdRP	Family	1	258	388	262.2	5.5e-78	1	No_clan
74609239	1	665	1	665	PF09798.2	LCD1	Family	1	654	654	913.6	4e-275	1	No_clan
74609239	3	51	1	52	PF02912.11	Phe_tRNA-synt_N	Domain	24	72	73	10.9	0.22	0	CL0298
74609239	5	69	1	101	PF00038.14	Filament	Family	26	90	312	19.3	0.00049	0	No_clan
239586830	84	178	84	179	PF03501.8	S10_plectin	Domain	1	95	96	134.4	7.2e-40	1	No_clan
70997075	145	591	142	591	PF00443.22	UCH	Family	4	271	271	126.4	8.1e-37	1	CL0125	predicted_active_site[531,523,154]
70997075	152	245	149	255	PF06033.4	DUF918	Family	35	128	153	10.9	0.19	0	No_clan
239594057	15	187	14	189	PF02776.11	TPP_enzyme_N	Domain	2	170	172	120.4	4.3e-35	1	CL0254
239594057	211	311	210	346	PF00205.15	TPP_enzyme_M	Domain	2	99	137	80.4	7.7e-23	1	CL0085
239594057	409	516	395	544	PF02775.14	TPP_enzyme_C	Domain	17	124	150	53	2.2e-14	1	CL0254
239607405	67	201	67	201	PF11788.1	MRP-L46	Family	1	105	105	114.2	3.2e-33	1	No_clan
239607405	219	336	206	345	PF00293.21	NUDIX	Domain	17	125	135	12	0.092	0	CL0261
239588855	103	473	103	536	PF01266.17	DAO	Domain	1	358	358	161.3	2.3e-47	1	CL0063
239593713	15	109	13	110	PF00153.20	Mito_carr	Family	3	95	96	80.5	4.2e-23	1	No_clan
239593713	117	211	112	213	PF00153.20	Mito_carr	Family	6	94	96	72.9	9.9e-21	1	No_clan
239593713	221	313	219	315	PF00153.20	Mito_carr	Family	3	94	96	77.7	3.1e-22	1	No_clan
142985565	50	212	49	215	PF00270.22	DEAD	Domain	2	164	167	148.3	1e-43	1	CL0023
142985565	283	359	282	359	PF00271.24	Helicase_C	Family	2	78	78	99.2	6.7e-29	1	CL0023
71000994	1614	1942	1613	1942	PF00443.22	UCH	Family	2	271	271	157.3	3e-46	1	CL0125	predicted_active_site[1876,1868,1625]
71000994	2149	2485	2149	2485	PF12030.1	DUF3517	Family	1	337	337	596.9	5.9e-180	1	No_clan
121932239	107	142	97	150	PF02252.11	PA28_beta	Family	83	120	150	10.9	0.18	0	No_clan
121932239	288	768	287	774	PF01432.13	Peptidase_M3	Family	2	451	458	411.5	4e-123	1	CL0126
239589829	175	265	175	280	PF00107.19	ADH_zinc_N	Family	1	92	130	53.2	1.7e-14	1	CL0063
239589829	238	259	200	268	PF11634.1	IPI_T4	Family	27	48	76	12.3	0.091	0	No_clan
70995884	49	246	49	249	PF07859.6	Abhydrolase_3	Domain	1	189	211	92.9	1.6e-26	1	CL0028	predicted_active_site[129]
239611288	10	81	9	82	PF00173.21	Cyt-b5	Domain	2	75	76	69.1	1.6e-19	1	No_clan
239611288	117	224	117	244	PF02771.9	Acyl-CoA_dh_N	Domain	1	94	113	28.2	1.7e-06	1	No_clan
239611288	248	300	248	302	PF02770.12	Acyl-CoA_dh_M	Domain	1	51	52	70.2	5.7e-20	1	No_clan
239611288	350	507	350	508	PF00441.17	Acyl-CoA_dh_1	Domain	1	149	150	113.6	6.4e-33	1	CL0087	predicted_active_site[363]
238879549	2	149	2	150	PF00056.16	Ldh_1_N	Family	1	141	142	145.8	5.2e-43	1	CL0063
238879549	152	334	152	335	PF02866.11	Ldh_1_C	Domain	1	173	174	142.5	8.3e-42	1	CL0341	predicted_active_site[184]
74661121	46	238	45	240	PF00149.21	Metallophos	Domain	2	198	200	143.9	3e-42	1	CL0163	predicted_active_site[113]
66848621	47	231	45	231	PF03446.8	NAD_binding_2	Domain	3	163	163	116.4	8.2e-34	1	CL0063
239606658	176	298	176	298	PF10213.2	MRP-S28	Family	1	127	127	142.8	4.2e-42	1	CL0337
239606658	263	315	258	316	PF11213.1	DUF3006	Family	28	70	71	15.1	0.011	0	No_clan
146323633	4	461	1	462	PF00171.15	Aldedh	Family	8	461	462	432.2	1.3e-129	1	CL0099	predicted_active_site[232,266]
146323633	208	292	198	351	PF05407.5	Peptidase_C27	Family	14	95	166	11.8	0.12	0	CL0125
70986344	36	158	18	158	PF00702.19	Hydrolase	Domain	95	192	192	25.4	1e-05	0	CL0137
239609194	761	894	760	895	PF00027.22	cNMP_binding	Domain	2	90	91	41.4	6.9e-11	1	No_clan
239609194	922	1010	921	1011	PF00027.22	cNMP_binding	Domain	2	90	91	72.3	1.6e-20	1	No_clan
239609194	1282	1443	1282	1445	PF01734.15	Patatin	Family	1	201	204	68	8.2e-19	1	CL0323	predicted_active_site[1433,1315]
239607795	48	80	47	130	PF07992.7	Pyr_redox_2	Domain	2	33	202	15.9	0.0056	0	CL0063
239607795	311	419	290	420	PF00732.12	GMC_oxred_N	Domain	203	297	298	71.2	6.1e-20	1	CL0063
239607795	524	668	522	668	PF05199.6	GMC_oxred_C	Domain	3	145	145	103.9	6.6e-30	1	No_clan
74691000	91	122	89	126	PF11615.1	DUF3249	Family	10	40	60	10.4	0.33	0	No_clan
74691000	99	116	87	116	PF06568.4	DUF1127	Domain	14	31	40	13	0.039	0	No_clan
74691000	396	433	394	433	PF00400.25	WD40	Repeat	3	39	39	25	9.1e-06	1	CL0186
74691000	441	475	437	475	PF00400.25	WD40	Repeat	5	39	39	29.1	4.6e-07	1	CL0186
74691000	490	525	489	525	PF00400.25	WD40	Repeat	2	39	39	17.8	0.0018	1	CL0186
74691000	577	590	569	590	PF00400.25	WD40	Repeat	26	39	39	10.4	0.37	1	CL0186
74691000	594	630	594	630	PF00400.25	WD40	Repeat	1	39	39	37.3	1.2e-09	1	CL0186
239612982	47	191	45	217	PF00378.13	ECH	Family	3	141	170	88.4	2.5e-25	1	CL0127
70989807	1	23	1	33	PF01121.13	CoaE	Family	1	23	180	13	0.039	0	CL0023
70989807	189	332	188	333	PF00383.15	dCMP_cyt_deam_1	Family	2	101	102	88.2	1.8e-25	1	CL0109	predicted_active_site[289]
239594205	60	295	59	296	PF01728.12	FtsJ	Family	2	180	181	217.1	1.3e-64	1	CL0063	predicted_active_site[253]
239588619	71	202	70	202	PF05328.5	CybS	Family	2	133	133	183.8	7.7e-55	1	CL0335
6980002	18	543	18	543	PF00463.14	ICL	Domain	1	526	526	996.8	1.2e-300	1	CL0151	predicted_active_site[210]
118575174	123	291	123	295	PF00270.22	DEAD	Domain	1	163	167	159.8	3.1e-47	1	CL0023
118575174	299	375	264	395	PF05055.5	DUF677	Family	43	120	336	10	0.19	0	CL0133
118575174	372	445	368	445	PF00271.24	Helicase_C	Family	5	78	78	86.3	6.8e-25	1	CL0023
70998074	145	242	145	266	PF01926.16	MMR_HSR1	Family	1	82	108	33.8	1.7e-08	1	CL0023
74661442	277	752	277	754	PF01432.13	Peptidase_M3	Family	1	456	458	459.9	8.1e-138	1	CL0126
239593718	67	201	67	201	PF11788.1	MRP-L46	Family	1	105	105	116.2	7.5e-34	1	No_clan
239593718	219	336	206	345	PF00293.21	NUDIX	Domain	17	125	135	12	0.092	0	CL0261
9931532	1	112	1	112	PF02403.15	Seryl_tRNA_N	Domain	1	108	108	82.6	1.4e-23	1	CL0298
9931532	188	359	187	361	PF00587.18	tRNA-synt_2b	Domain	2	171	173	121.4	2.2e-35	1	CL0040
71001450	8	73	8	74	PF12254.1	DNA_pol_alpha_N	Family	1	66	67	85.3	1.4e-24	1	No_clan
71001450	373	716	369	716	PF03104.12	DNA_pol_B_exo	Family	5	317	317	123.3	7.5e-36	1	CL0219
71001450	792	1246	791	1247	PF00136.14	DNA_pol_B	Family	2	466	467	383.9	8e-115	1	CL0194
71001450	1265	1457	1265	1457	PF08996.3	zf-DNA_Pol	Domain	1	187	187	229.5	1.5e-68	1	No_clan
70999604	132	157	117	163	PF11714.1	Inhibitor_I53	Domain	46	71	78	12.2	0.1	0	No_clan
70999604	190	244	175	257	PF10591.2	SPARC_Ca_bdg	Domain	30	85	113	12	0.12	0	CL0220
70999604	331	411	330	415	PF00439.18	Bromodomain	Domain	2	80	84	70.1	8.2e-20	1	No_clan
70999604	775	824	773	827	PF07524.6	Bromo_TP	Domain	4	53	77	32.2	5.6e-08	1	CL0012
70999604	849	892	848	896	PF07730.6	HisKA_3	Domain	13	56	68	10.2	0.56	0	CL0025
91206537	145	315	145	316	PF00270.22	DEAD	Domain	1	166	167	166	3.8e-49	1	CL0023
91206537	316	364	311	369	PF10398.2	DUF2443	Family	25	73	79	13.7	0.032	0	No_clan
91206537	359	394	347	408	PF08479.4	POTRA_2	Family	18	53	76	11.5	0.14	0	CL0191
91206537	387	463	386	463	PF00271.24	Helicase_C	Family	2	78	78	96.1	6e-28	1	CL0023
74661116	11	197	11	198	PF00406.15	ADK	Domain	1	150	151	202.6	2.2e-60	1	CL0023
74661116	134	169	134	169	PF05191.7	ADK_lid	Domain	1	36	36	53.9	7.9e-15	1	No_clan
66848609	4	77	4	78	PF00173.21	Cyt-b5	Domain	1	75	76	69.3	1.4e-19	1	No_clan
66848609	114	203	113	239	PF02771.9	Acyl-CoA_dh_N	Domain	2	77	113	25.5	1.2e-05	1	No_clan
66848609	244	296	244	298	PF02770.12	Acyl-CoA_dh_M	Domain	1	51	52	65.2	2.1e-18	1	No_clan
66848609	346	503	346	504	PF00441.17	Acyl-CoA_dh_1	Domain	1	149	150	105.7	1.7e-30	1	CL0087	predicted_active_site[359]
239593431	8	74	8	74	PF12254.1	DNA_pol_alpha_N	Family	1	67	67	86.7	5.1e-25	1	No_clan
239593431	371	715	369	715	PF03104.12	DNA_pol_B_exo	Family	4	317	317	127	5.4e-37	1	CL0219
239593431	791	1242	790	1243	PF00136.14	DNA_pol_B	Family	2	466	467	376.9	1.1e-112	1	CL0194
239593431	1261	1453	1261	1453	PF08996.3	zf-DNA_Pol	Domain	1	187	187	227.3	6.8e-68	1	No_clan
90306908	18	279	18	279	PF00069.18	Pkinase	Domain	1	260	260	236.6	2e-70	1	CL0016	predicted_active_site[162,141,141,141]
239609240	60	295	59	296	PF01728.12	FtsJ	Family	2	180	181	217.2	1.2e-64	1	CL0063	predicted_active_site[253]
239611211	105	567	102	567	PF00171.15	Aldedh	Family	4	462	462	448.7	1.2e-134	1	CL0099	predicted_active_site[370]
239611211	455	515	446	522	PF00925.13	GTP_cyclohydro2	Family	41	98	169	10.8	0.16	0	No_clan
66850285	56	381	56	381	PF00180.13	Iso_dh	Domain	1	347	347	334.2	6e-100	1	CL0270
71002706	66	197	64	197	PF11788.1	MRP-L46	Family	3	105	105	119.3	8.5e-35	1	No_clan
71002706	219	331	172	339	PF00293.21	NUDIX	Domain	27	127	135	20.2	0.00028	0	CL0261
74668904	75	286	74	287	PF08638.4	Med14	Family	2	194	195	245.4	2.1e-73	1	No_clan
74668904	134	211	129	220	PF03586.6	Herpes_UL36	Family	125	203	253	13	0.031	0	No_clan
74690584	139	417	139	417	PF00664.16	ABC_membrane	Family	1	275	275	122.5	1.6e-35	1	CL0241
74690584	505	630	505	630	PF00005.20	ABC_tran	Domain	1	118	118	81.9	3.3e-23	1	CL0023
7270996	1	81	1	82	PF01249.11	Ribosomal_S21e	Family	1	80	81	133.3	1.6e-39	1	No_clan
90302153	43	94	18	101	PF07002.9	Copine	Family	86	137	145	9.5	0.59	0	CL0128
90302153	66	393	66	397	PF00180.13	Iso_dh	Domain	1	347	347	280.1	1.8e-83	1	CL0270
74661150	148	323	148	324	PF00270.22	DEAD	Domain	1	166	167	146.5	3.9e-43	1	CL0023
74661150	394	469	392	469	PF00271.24	Helicase_C	Family	3	78	78	90.5	3.5e-26	1	CL0023
74691178	167	275	167	277	PF08797.4	HIRAN	Domain	1	105	107	49.5	2.6e-13	1	No_clan
74691178	421	825	421	827	PF00176.16	SNF2_N	Family	1	295	297	169.4	7.5e-50	1	CL0023
74691178	896	944	892	950	PF06906.4	DUF1272	Family	7	48	57	11.4	0.16	0	No_clan
74691178	897	943	897	943	PF00097.18	zf-C3HC4	Domain	1	42	42	22.2	7.7e-05	1	CL0229
74691178	1020	1096	1016	1096	PF00271.24	Helicase_C	Family	6	78	78	48.5	4.3e-13	1	CL0023
239612006	7	206	6	209	PF01088.14	Peptidase_C12	Domain	2	213	216	166.7	3.2e-49	1	CL0125	predicted_active_site[160,175,92]
239589963	84	192	83	193	PF04718.8	ATP-synt_G	Family	2	103	104	108.6	1.6e-31	1	No_clan
238883622	7	40	7	40	PF02150.9	RNA_POL_M_15KD	Domain	1	35	35	24.6	1.2e-05	0	CL0167
238883622	9	35	4	43	PF00130.15	C1_1	Domain	13	38	53	14.8	0.014	0	CL0006
238883622	42	108	21	118	PF04463.5	DUF523	Family	60	125	143	12.4	0.076	0	No_clan
238883622	69	90	65	95	PF04135.5	Nop10p	Family	5	26	53	10.8	0.23	0	No_clan
238883622	72	97	66	108	PF09845.2	DUF2072	Family	9	35	131	12.2	0.1	0	No_clan
238883622	79	121	76	123	PF12511.1	DUF3716	Family	10	52	59	10.2	0.36	0	No_clan
238883622	83	120	82	120	PF01096.11	TFIIS_C	Domain	2	39	39	66.8	7.3e-19	1	CL0167
238883622	83	120	75	123	PF05876.5	Terminase_GpA	Family	202	240	557	12.7	0.022	0	CL0023
238883622	109	120	108	123	PF07503.5	zf-HYPF	Domain	21	32	35	9.9	0.37	0	No_clan
161784286	51	139	42	145	PF05701.4	DUF827	Family	56	136	487	13.1	0.021	0	No_clan
161784286	63	93	58	97	PF06886.4	TPX2	Family	13	43	57	9.4	0.79	0	No_clan
161784286	147	314	147	314	PF00270.22	DEAD	Domain	1	167	167	170.4	1.7e-50	1	CL0023
161784286	384	457	380	457	PF00271.24	Helicase_C	Family	5	78	78	93.1	5.3e-27	1	CL0023
239594697	51	122	51	123	PF00675.13	Peptidase_M16	Family	1	73	149	66.9	1.2e-18	1	CL0094
239594697	131	388	124	392	PF05193.14	Peptidase_M16_C	Domain	8	165	183	130.8	3.3e-38	1	CL0094
239607008	45	433	44	455	PF00443.22	UCH	Family	2	239	271	122	1.8e-35	1	CL0125	predicted_active_site[426,418,56]
239607008	597	632	593	632	PF00443.22	UCH	Family	238	271	271	17	0.0018	0	CL0125
239606505	9	285	2	291	PF00171.15	Aldedh	Family	32	292	462	34.4	5.9e-09	1	CL0099	predicted_active_site[262]
239606505	201	287	186	305	PF12030.1	DUF3517	Family	74	156	337	10.7	0.11	0	No_clan
66846981	19	114	19	114	PF00338.15	Ribosomal_S10	Family	1	97	97	96.2	6e-28	1	No_clan
239607410	15	109	13	110	PF00153.20	Mito_carr	Family	3	95	96	80.5	4.2e-23	1	No_clan
239607410	117	211	112	213	PF00153.20	Mito_carr	Family	6	94	96	71.9	2e-20	1	No_clan
239607410	221	313	219	315	PF00153.20	Mito_carr	Family	3	94	96	77.7	3.1e-22	1	No_clan
70998030	105	152	105	165	PF00106.18	adh_short	Domain	1	49	167	21.7	0.00012	1	CL0063
70998030	194	314	178	315	PF00106.18	adh_short	Domain	53	166	167	48.3	8.1e-13	1	CL0063	predicted_active_site[296,281,300]
239607513	493	645	491	647	PF05132.7	RNA_pol_Rpc4	Family	3	122	131	85.3	2.6e-24	1	No_clan
90306137	39	479	37	479	PF04563.8	RNA_pol_Rpb2_1	Family	3	229	229	107	5.5e-31	1	No_clan
90306137	210	409	210	410	PF04561.7	RNA_pol_Rpb2_2	Domain	1	188	189	91.1	4.4e-26	1	No_clan
90306137	498	562	497	563	PF04565.9	RNA_pol_Rpb2_3	Domain	2	67	68	82	1.4e-23	1	No_clan
90306137	602	659	602	659	PF06883.5	RNA_pol_Rpa2_4	Domain	1	58	58	88	2.2e-25	1	No_clan
90306137	661	701	660	701	PF04567.10	RNA_pol_Rpb2_5	Domain	2	48	48	18.2	0.0014	0	No_clan
90306137	706	1089	706	1089	PF00562.21	RNA_pol_Rpb2_6	Domain	1	386	386	389.4	1.1e-116	1	CL0410
90306137	1091	1143	1091	1163	PF04560.13	RNA_pol_Rpb2_7	Domain	1	53	83	54.3	9.5e-15	1	No_clan
239595589	9	285	2	291	PF00171.15	Aldedh	Family	32	292	462	34.4	5.8e-09	1	CL0099	predicted_active_site[262]
239595589	201	287	186	305	PF12030.1	DUF3517	Family	74	156	337	10.7	0.11	0	No_clan
74591129	202	248	200	249	PF00013.22	KH_1	Domain	9	56	57	19.3	0.0005	0	CL0007
70993354	46	262	44	263	PF00561.13	Abhydrolase_1	Domain	4	230	231	53.1	2.4e-14	1	CL0028	predicted_active_site[90,247,219]
239590296	7	206	6	209	PF01088.14	Peptidase_C12	Domain	2	213	216	170.9	1.6e-50	1	CL0125	predicted_active_site[160,175,92]
239587348	27	491	27	492	PF00171.15	Aldedh	Family	1	461	462	506.7	3.4e-152	1	CL0099	predicted_active_site[266,300]
55585441	2	187	1	187	PF00215.17	OMPdecase	Domain	37	223	223	210.8	1.3e-62	1	CL0036	predicted_active_site[32,27,29]
239609123	5	338	5	338	PF00180.13	Iso_dh	Domain	1	347	347	284.9	6e-85	1	CL0270
238881190	11	364	10	364	PF04997.5	RNA_pol_Rpb1_1	Domain	2	338	338	292.8	2.8e-87	1	No_clan
238881190	366	532	366	533	PF00623.13	RNA_pol_Rpb1_2	Domain	1	165	166	229.2	2e-68	1	No_clan
238881190	536	712	536	712	PF04983.11	RNA_pol_Rpb1_3	Domain	1	157	157	127.3	3.3e-37	1	No_clan
238881190	739	843	737	843	PF05000.10	RNA_pol_Rpb1_4	Domain	3	108	108	105.1	1.2e-30	1	No_clan
238881190	850	1375	850	1376	PF04998.10	RNA_pol_Rpb1_5	Domain	1	276	277	323	1.1e-96	1	No_clan
70990794	111	269	110	269	PF11815.1	DUF3336	Family	2	145	145	180.8	7.4e-54	1	No_clan
70990794	275	464	275	466	PF01734.15	Patatin	Family	1	202	204	68.7	4.8e-19	1	CL0323	predicted_active_site[453,308]
90307003	15	537	15	537	PF00463.14	ICL	Domain	1	526	526	959.9	1.8e-289	1	CL0151	predicted_active_site[207]
70993268	16	437	12	442	PF00171.15	Aldedh	Family	30	457	462	260.5	1.6e-77	1	CL0099	predicted_active_site[224,258]
239593624	104	282	103	287	PF02630.7	SCO1-SenC	Family	2	169	174	203.6	1.3e-60	1	CL0172
238880030	35	56	34	57	PF00746.14	Gram_pos_anchor	Family	16	37	39	9.7	0.57	0	No_clan
238880030	46	215	46	215	PF08740.4	BCS1_N	Domain	1	187	187	164.6	1.4e-48	1	No_clan
238880030	251	374	250	375	PF00004.22	AAA	Family	2	129	130	78	5.8e-22	1	CL0023
70985026	52	219	51	221	PF10436.2	BCDHK_Adom3	Family	2	162	164	157.5	1.6e-46	1	No_clan
70985026	268	418	265	425	PF02518.19	HATPase_c	Domain	5	104	111	36.6	2.3e-09	1	CL0025
70994276	4	78	4	78	PF00173.21	Cyt-b5	Domain	1	76	76	67.4	5.5e-19	1	No_clan
70994276	138	262	137	262	PF02771.9	Acyl-CoA_dh_N	Domain	2	113	113	61.9	6.1e-17	1	No_clan
70994276	266	319	266	320	PF02770.12	Acyl-CoA_dh_M	Domain	1	52	52	71.4	2.4e-20	1	No_clan
70994276	373	530	373	531	PF00441.17	Acyl-CoA_dh_1	Domain	1	149	150	142.9	6.1e-42	1	CL0087	predicted_active_site[386]
121771771	265	328	265	328	PF09497.3	Med12	Domain	1	64	64	92.7	7.9e-27	1	No_clan
239588427	45	433	44	455	PF00443.22	UCH	Family	2	239	271	122	1.8e-35	1	CL0125	predicted_active_site[426,418,56]
239588427	597	632	593	632	PF00443.22	UCH	Family	238	271	271	17	0.0018	0	CL0125
238883878	52	217	51	223	PF01210.16	NAD_Gly3P_dh_N	Family	2	153	159	177.2	1.5e-52	1	CL0063
238883878	249	395	249	399	PF07479.7	NAD_Gly3P_dh_C	Domain	1	145	149	149.1	5.7e-44	1	CL0106	predicted_active_site[261]
238883878	318	382	304	401	PF02618.9	YceG	Family	32	97	295	13.8	0.017	0	No_clan
239589618	18	296	17	297	PF00248.14	Aldo_ket_red	Domain	2	283	284	188.8	7e-56	1	No_clan	predicted_active_site[83,48,53]
239589618	121	157	115	163	PF06477.6	DUF1091	Family	69	104	112	12.2	0.091	0	No_clan
51701949	40	462	40	462	PF04563.8	RNA_pol_Rpb2_1	Family	1	229	229	264.6	3.6e-79	1	No_clan
51701949	218	405	217	405	PF04561.7	RNA_pol_Rpb2_2	Domain	2	189	189	177.1	1.9e-52	1	No_clan
51701949	479	543	479	544	PF04565.9	RNA_pol_Rpb2_3	Domain	1	67	68	75.6	1.5e-21	1	No_clan
51701949	578	640	578	640	PF04566.6	RNA_pol_Rpb2_4	Domain	1	63	63	97.2	2.7e-28	1	No_clan
51701949	679	744	679	744	PF04567.10	RNA_pol_Rpb2_5	Domain	1	48	48	66.2	1.4e-18	1	No_clan
51701949	750	1123	749	1123	PF00562.21	RNA_pol_Rpb2_6	Domain	2	386	386	425.7	1.1e-127	1	CL0410
51701949	1125	1217	1125	1218	PF04560.13	RNA_pol_Rpb2_7	Domain	1	82	83	103.4	4.5e-30	1	No_clan
238883710	31	67	21	72	PF02417.8	Chromate_transp	Family	44	82	169	11.4	0.14	0	No_clan
238883710	37	171	37	173	PF02466.12	Tim17	Family	1	126	128	171.8	4e-51	1	No_clan
59800207	11	143	11	143	PF00380.12	Ribosomal_S9	Family	1	121	121	133.6	3.1e-39	1	No_clan
239591489	47	191	45	217	PF00378.13	ECH	Family	3	141	170	88.4	2.5e-25	1	CL0127
70994526	2	71	2	71	PF01781.11	Ribosomal_L38e	Family	1	69	69	109.8	3.2e-32	1	No_clan
239595365	2	269	1	270	PF04115.5	Ureidogly_hydro	Family	3	172	173	171.4	7.8e-51	1	No_clan
146323984	9	157	9	161	PF00106.18	adh_short	Domain	1	140	167	61.8	5.4e-17	1	CL0063
239588097	62	134	60	134	PF00364.15	Biotin_lipoyl	Domain	3	74	74	59.6	1.3e-16	1	CL0105
239588097	202	239	201	239	PF02817.10	E3_binding	Family	2	39	39	51.3	4.9e-14	1	No_clan
239588097	251	489	249	489	PF00198.16	2-oxoacid_dh	Domain	3	231	231	251	6.3e-75	1	No_clan
239589423	14	329	14	336	PF00248.14	Aldo_ket_red	Domain	1	268	284	248.3	5.1e-74	1	No_clan	predicted_active_site[86,51,56]
239590861	63	382	63	382	PF00389.23	2-Hacid_dh	Domain	1	150	150	120.4	3.6e-35	1	CL0325
239590861	167	350	166	350	PF02826.12	2-Hacid_dh_C	Domain	2	178	178	175.4	4.7e-52	1	CL0063	predicted_active_site[289,348,318]
239590861	401	461	399	462	PF01842.18	ACT	Domain	3	65	66	19.1	0.00051	0	CL0070
239594198	25	73	25	79	PF02148.12	zf-UBP	Domain	1	47	64	17.4	0.0028	0	No_clan
239594198	175	248	175	249	PF02148.12	zf-UBP	Domain	1	63	64	69.6	1.4e-19	1	No_clan
239594198	300	791	299	791	PF00443.22	UCH	Family	2	271	271	152.5	9e-45	1	CL0125	predicted_active_site[748,739,311]
239594198	596	632	595	632	PF00627.24	UBA	Domain	2	37	37	41.4	6.5e-11	1	CL0214
239594198	661	695	660	696	PF00627.24	UBA	Domain	2	36	37	36	3.2e-09	1	CL0214
74610271	39	79	23	90	PF08706.4	D5_N	Domain	86	120	150	13.4	0.048	0	No_clan
239591145	8	139	3	151	PF11488.1	Lge1	Family	110	220	274	9.7	0.51	0	No_clan
239591145	128	217	90	225	PF04081.6	DNA_pol_delta_4	Family	25	114	124	96.8	8.3e-28	1	No_clan
239590100	33	141	33	148	PF01070.11	FMN_dh	Domain	1	109	355	122	1.8e-35	1	CL0036
239590100	217	255	208	258	PF05690.7	ThiG	Family	167	206	247	8.1	0.95	0	CL0036
239590100	264	294	251	309	PF01070.11	FMN_dh	Domain	277	307	355	31.1	8.1e-08	1	CL0036
74697717	150	343	150	343	PF00270.22	DEAD	Domain	1	167	167	129.1	8.4e-38	1	CL0023
74697717	459	539	456	539	PF00271.24	Helicase_C	Family	4	78	78	74.4	3.5e-21	1	CL0023
239596073	37	486	37	486	PF04563.8	RNA_pol_Rpb2_1	Family	1	229	229	209.1	3.2e-62	1	No_clan
239596073	238	429	236	429	PF04561.7	RNA_pol_Rpb2_2	Domain	3	189	189	162.9	4.3e-48	1	No_clan
239596073	503	568	503	568	PF04565.9	RNA_pol_Rpb2_3	Domain	1	68	68	80.6	3.9e-23	1	No_clan
239596073	602	664	602	664	PF04566.6	RNA_pol_Rpb2_4	Domain	1	63	63	87.2	3.5e-25	1	No_clan
239596073	706	777	706	777	PF04567.10	RNA_pol_Rpb2_5	Domain	1	48	48	83.5	5.4e-24	1	No_clan
239596073	783	1156	782	1156	PF00562.21	RNA_pol_Rpb2_6	Domain	2	386	386	415.7	1.2e-124	1	CL0410
239596073	1158	1250	1158	1251	PF04560.13	RNA_pol_Rpb2_7	Domain	1	82	83	106.5	4.8e-31	1	No_clan
7271028	11	240	9	240	PF00198.16	2-oxoacid_dh	Domain	3	231	231	277.6	4.8e-83	1	No_clan
7271028	20	66	8	68	PF06711.4	DUF1198	Family	99	146	148	12.2	0.094	0	No_clan
74656726	19	110	8	129	PF07423.4	DUF1510	Family	38	126	217	14.9	0.01	0	No_clan
74656726	24	101	13	106	PF10278.2	Med19	Family	98	174	178	12.2	0.085	0	No_clan
74656726	177	345	177	345	PF00270.22	DEAD	Domain	1	167	167	167.3	1.5e-49	1	CL0023
74656726	419	495	418	495	PF00271.24	Helicase_C	Family	2	78	78	93.1	5.5e-27	1	CL0023
159124557	47	231	45	231	PF03446.8	NAD_binding_2	Domain	3	163	163	116.4	8.2e-34	1	CL0063
239595762	93	135	41	170	PF09757.2	Arb2	Family	89	128	179	11.2	0.14	0	CL0028
239595762	188	241	184	301	PF00561.13	Abhydrolase_1	Domain	43	102	231	23	3.7e-05	1	CL0028
118572554	148	320	148	320	PF00270.22	DEAD	Domain	1	167	167	154.6	1.3e-45	1	CL0023
118572554	390	465	389	466	PF00271.24	Helicase_C	Family	2	77	78	71.9	2.2e-20	1	CL0023
239589718	173	264	173	264	PF06984.6	MRP-L47	Family	1	87	87	70.6	6.1e-20	1	CL0346
239612553	27	486	26	486	PF00171.15	Aldedh	Family	2	462	462	614.7	5.5e-185	1	CL0099	predicted_active_site[263,297]
239607498	104	282	103	287	PF02630.7	SCO1-SenC	Family	2	169	174	203.9	1e-60	1	CL0172
239588629	219	254	192	255	PF06506.4	PrpR_N	Domain	137	172	175	10.4	0.25	0	No_clan
239588629	230	302	229	303	PF01502.11	PRA-CH	Family	2	74	75	90.1	3.8e-26	1	No_clan
239588629	309	387	307	390	PF01503.10	PRA-PH	Family	3	80	83	46.4	2.8e-12	1	CL0231
239588629	454	871	453	872	PF00815.13	Histidinol_dh	Family	2	412	413	595.1	4.1e-179	1	CL0099	predicted_active_site[771,770]
239614113	27	491	27	492	PF00171.15	Aldedh	Family	1	461	462	506.7	3.2e-152	1	CL0099	predicted_active_site[266,300]
51704220	24	194	4	196	PF12348.1	CLASP_N	Family	22	200	227	15.2	0.0079	0	CL0020
51704220	129	217	120	220	PF08064.6	UME	Domain	15	101	107	17.8	0.0019	0	No_clan
51704220	380	572	366	572	PF00005.20	ABC_tran	Domain	42	118	118	53.2	2.6e-14	1	CL0023
51704220	708	925	708	925	PF00005.20	ABC_tran	Domain	1	118	118	105.4	1.8e-30	1	CL0023
388365	30	251	30	251	PF00215.17	OMPdecase	Domain	1	223	223	268.4	3.1e-80	1	CL0036	predicted_active_site[96,91,93]
239608903	58	96	54	97	PF00400.25	WD40	Repeat	7	38	39	31.3	9.9e-08	1	CL0186
239608903	122	157	120	158	PF00400.25	WD40	Repeat	3	38	39	35.9	3.3e-09	1	CL0186
239608903	245	297	244	298	PF00400.25	WD40	Repeat	2	38	39	29.8	2.8e-07	1	CL0186
239608903	349	383	345	383	PF00400.25	WD40	Repeat	7	39	39	32	5.6e-08	1	CL0186
239608903	455	486	449	487	PF00400.25	WD40	Repeat	7	37	39	15.2	0.012	1	CL0186
239608903	630	654	625	659	PF00400.25	WD40	Repeat	6	30	39	14.5	0.018	1	CL0186
239608903	678	712	675	713	PF00400.25	WD40	Repeat	4	38	39	24.3	1.6e-05	1	CL0186
239608903	735	770	729	770	PF00400.25	WD40	Repeat	8	38	39	24.8	1e-05	1	CL0186
239608903	844	883	839	883	PF00400.25	WD40	Repeat	9	39	39	9.3	0.86	1	CL0186
238882441	74	285	73	286	PF01223.16	Endonuclease_NS	Domain	2	202	204	194.7	1e-57	1	CL0263	predicted_active_site[140]
238880244	5	56	4	56	PF00253.14	Ribosomal_S14	Family	2	55	55	66.4	8.1e-19	1	No_clan
238880244	8	29	7	30	PF08273.5	Prim_Zn_Ribbon	Domain	15	39	40	9.3	0.91	0	CL0167
238880244	21	34	18	42	PF10058.2	DUF2296	Family	25	38	54	10.1	0.41	0	No_clan
239589391	21	483	17	484	PF00171.15	Aldedh	Family	4	461	462	535.1	8e-161	1	CL0099	predicted_active_site[254,288]
90306730	21	309	21	309	PF00069.18	Pkinase	Domain	1	260	260	246.7	1.6e-73	1	CL0016	predicted_active_site[163,145,145,145]
239609658	37	486	37	486	PF04563.8	RNA_pol_Rpb2_1	Family	1	229	229	209.1	3.2e-62	1	No_clan
239609658	238	429	236	429	PF04561.7	RNA_pol_Rpb2_2	Domain	3	189	189	162.9	4.3e-48	1	No_clan
239609658	503	568	503	568	PF04565.9	RNA_pol_Rpb2_3	Domain	1	68	68	80.6	3.9e-23	1	No_clan
239609658	602	664	602	664	PF04566.6	RNA_pol_Rpb2_4	Domain	1	63	63	87.2	3.5e-25	1	No_clan
239609658	706	777	706	777	PF04567.10	RNA_pol_Rpb2_5	Domain	1	48	48	83.5	5.4e-24	1	No_clan
239609658	783	1156	782	1156	PF00562.21	RNA_pol_Rpb2_6	Domain	2	386	386	415.7	1.2e-124	1	CL0410
239609658	1158	1250	1158	1251	PF04560.13	RNA_pol_Rpb2_7	Domain	1	82	83	106.5	4.8e-31	1	No_clan
239588553	73	338	70	340	PF00389.23	2-Hacid_dh	Domain	62	148	150	70.3	1e-19	1	CL0325
239588553	156	308	130	308	PF02826.12	2-Hacid_dh_C	Domain	20	178	178	173.3	2e-51	1	CL0063	predicted_active_site[260,306,288]
74584909	36	92	36	93	PF01849.11	NAC	Family	1	57	58	63.6	6.8e-18	1	No_clan
74584909	79	146	70	153	PF04625.6	DEC-1_N	Family	149	211	407	11.7	0.06	0	No_clan
47176859	1	207	1	207	PF04997.5	RNA_pol_Rpb1_1	Domain	75	289	338	199.3	7.5e-59	1	No_clan
70982598	8	100	5	107	PF00383.15	dCMP_cyt_deam_1	Family	5	95	102	34	1.3e-08	1	CL0109	predicted_active_site[56]
239593608	492	653	490	653	PF05132.7	RNA_pol_Rpc4	Family	3	131	131	105.3	1.7e-30	1	No_clan
239588390	15	126	14	135	PF05669.5	Med31	Family	2	86	103	98.5	1.2e-28	1	No_clan
239590876	29	133	27	135	PF00004.22	AAA	Family	9	128	130	28.2	1.4e-06	1	CL0023
239594305	58	228	57	228	PF10436.2	BCDHK_Adom3	Family	2	164	164	148.8	7.4e-44	1	No_clan
239594305	271	450	269	452	PF02518.19	HATPase_c	Domain	3	108	111	52.6	2.4e-14	1	CL0025
6625790	102	150	102	160	PF00288.19	GHMP_kinases_N	Family	1	49	68	39.7	2.8e-10	1	CL0329
70990232	12	197	11	200	PF01210.16	NAD_Gly3P_dh_N	Family	2	156	159	167.2	1.7e-49	1	CL0063
70990232	263	411	263	414	PF07479.7	NAD_Gly3P_dh_C	Domain	1	146	149	145	1.1e-42	1	CL0106	predicted_active_site[275]
239614944	4	327	3	330	PF00389.23	2-Hacid_dh	Domain	2	147	150	103.5	5.9e-30	1	CL0325
239614944	111	298	110	298	PF02826.12	2-Hacid_dh_C	Domain	2	178	178	189.5	2.1e-56	1	CL0063	predicted_active_site[235,296,264]
239614944	231	275	219	279	PF01215.12	COX5B	Domain	36	79	99	11.5	0.18	0	CL0045
70992383	335	537	322	539	PF00561.13	Abhydrolase_1	Domain	22	229	231	57.6	1e-15	1	CL0028	predicted_active_site[365,523,495]
158564246	483	812	480	842	PF00443.22	UCH	Family	4	265	271	21.7	6.8e-05	1	CL0125
158564246	870	1027	869	1029	PF00929.17	Exonuc_X-T	Family	2	150	165	65	7.7e-18	1	CL0219
239594703	34	138	33	140	PF08240.5	ADH_N	Domain	2	107	109	102.4	8.1e-30	1	CL0296
239594703	181	303	181	305	PF00107.19	ADH_zinc_N	Family	1	128	130	61.7	3.7e-17	1	CL0063
239595355	48	80	47	130	PF07992.7	Pyr_redox_2	Domain	2	33	202	15.9	0.0056	0	CL0063
239595355	311	419	290	420	PF00732.12	GMC_oxred_N	Domain	203	297	298	70.5	1e-19	1	CL0063
239595355	524	668	522	668	PF05199.6	GMC_oxred_C	Domain	3	145	145	103.9	6.6e-30	1	No_clan
91178110	63	282	63	282	PF00006.18	ATP-synt_ab	Family	1	215	215	213.2	2.3e-63	1	CL0023
91178110	296	337	295	337	PF00306.20	ATP-synt_ab_C	Domain	2	43	113	44.5	1.4e-11	1	No_clan
239587312	793	1188	793	1188	PF05183.5	RdRP	Family	1	388	388	431.4	2.1e-129	1	No_clan
159127129	9	341	5	344	PF00180.13	Iso_dh	Domain	5	346	347	52.2	3.5e-14	1	CL0270
159127129	403	525	386	526	PF00857.13	Isochorismatase	Family	52	173	174	86.4	1.7e-24	1	No_clan	predicted_active_site[477]
90307633	38	326	38	326	PF01459.15	Porin_3	Family	1	273	273	278.8	3.2e-83	1	No_clan
90307633	44	62	41	65	PF08632.3	Zds_C	Domain	30	48	53	14.2	0.016	0	No_clan
91178547	2	96	1	96	PF00009.20	GTP_EFTU	Domain	105	189	189	65	4.5e-18	1	CL0023
91178547	119	189	119	189	PF03144.18	GTP_EFTU_D2	Domain	1	74	74	77.3	5.4e-22	1	No_clan
91178547	194	236	193	239	PF03143.10	GTP_EFTU_D3	Domain	2	44	101	38.3	9.8e-10	1	No_clan
74585523	241	444	240	447	PF05546.4	She9_MDM33	Family	2	205	208	318.7	1.2e-95	1	No_clan
121931649	182	228	180	228	PF00013.22	KH_1	Domain	10	57	57	18.2	0.0012	0	CL0007
239613233	63	382	63	382	PF00389.23	2-Hacid_dh	Domain	1	150	150	120.3	3.9e-35	1	CL0325
239613233	167	350	166	350	PF02826.12	2-Hacid_dh_C	Domain	2	178	178	175.3	5.1e-52	1	CL0063	predicted_active_site[289,348,318]
239613233	401	437	399	477	PF01842.18	ACT	Domain	3	39	66	16.1	0.0044	0	CL0070
74590267	18	78	17	78	PF08221.4	HTH_9	Domain	2	62	62	73	1e-20	1	CL0123
74590267	148	429	148	429	PF05645.6	RNA_pol_Rpc82	Family	1	256	256	228.2	9.2e-68	1	No_clan
74590267	436	511	432	535	PF02002.10	TFIIE_alpha	Family	5	79	105	13.1	0.039	0	CL0123
70996010	11	265	9	268	PF04997.5	RNA_pol_Rpb1_1	Domain	3	234	338	73.4	1.5e-20	1	No_clan
70996010	360	479	270	480	PF04997.5	RNA_pol_Rpb1_1	Domain	226	337	338	16.9	0.0024	0	No_clan
70996010	482	660	482	662	PF00623.13	RNA_pol_Rpb1_2	Domain	1	164	166	211.1	7.3e-63	1	No_clan
70996010	665	842	665	842	PF04983.11	RNA_pol_Rpb1_3	Domain	1	157	157	113.6	5.4e-33	1	No_clan
70996010	908	992	880	992	PF05000.10	RNA_pol_Rpb1_4	Domain	24	108	108	60.6	8.5e-17	1	No_clan
70996010	999	1628	999	1631	PF04998.10	RNA_pol_Rpb1_5	Domain	1	274	277	288.8	2.8e-86	1	No_clan
70996010	1379	1497	1318	1516	PF04147.5	Nop14	Family	307	425	839	15.7	0.002	0	No_clan
239607503	80	523	79	524	PF01425.14	Amidase	Family	2	434	435	341.5	5.6e-102	1	No_clan	predicted_active_site[210,234,135]
70995808	34	184	34	184	PF00861.15	Ribosomal_L18p	Family	1	119	119	145.8	4.9e-43	1	CL0267
70995808	217	273	202	285	PF04208.7	MtrA	Family	109	163	176	11.6	0.11	0	No_clan
71002884	6	178	5	179	PF00106.18	adh_short	Domain	2	166	167	77.3	9.4e-22	1	CL0063	predicted_active_site[160,147,164]
70983249	116	267	55	272	PF06500.4	DUF1100	Family	154	292	411	19.5	0.00024	1	CL0028	predicted_active_site[246]
70983249	216	247	200	251	PF10712.2	NAD-GH	Family	59	90	576	8.8	0.35	0	No_clan
159131514	11	265	9	268	PF04997.5	RNA_pol_Rpb1_1	Domain	3	234	338	73.4	1.5e-20	1	No_clan
159131514	360	479	275	480	PF04997.5	RNA_pol_Rpb1_1	Domain	226	337	338	16.8	0.0024	0	No_clan
159131514	482	660	482	662	PF00623.13	RNA_pol_Rpb1_2	Domain	1	164	166	211.1	7.3e-63	1	No_clan
159131514	665	842	665	842	PF04983.11	RNA_pol_Rpb1_3	Domain	1	157	157	113.6	5.4e-33	1	No_clan
159131514	908	992	880	992	PF05000.10	RNA_pol_Rpb1_4	Domain	24	108	108	60.6	8.5e-17	1	No_clan
159131514	999	1628	999	1631	PF04998.10	RNA_pol_Rpb1_5	Domain	1	274	277	288.8	2.8e-86	1	No_clan
159131514	1379	1497	1318	1516	PF04147.5	Nop14	Family	307	425	839	15.7	0.002	0	No_clan
239613714	34	138	33	140	PF08240.5	ADH_N	Domain	2	107	109	102	1.1e-29	1	CL0296
239613714	181	303	181	305	PF00107.19	ADH_zinc_N	Family	1	128	130	62.4	2.3e-17	1	CL0063
27884036	1	113	1	116	PF01532.13	Glyco_hydro_47	Domain	77	192	453	124.4	3.8e-36	1	CL0059
27884036	48	108	39	114	PF01941.12	AdoMet_Synthase	Family	19	77	396	11.4	0.061	0	No_clan
55585451	2	187	1	187	PF00215.17	OMPdecase	Domain	37	223	223	211.5	7.6e-63	1	CL0036	predicted_active_site[32,27,29]
74584525	1	223	1	223	PF07823.4	CPDase	Domain	23	196	196	216.1	2.4e-64	1	CL0247	predicted_active_site[18,166]
74584525	88	148	23	157	PF09748.2	Med10	Family	61	112	128	14.2	0.022	0	No_clan
73621058	88	258	88	259	PF04427.11	Brix	Domain	1	190	191	160	4.1e-47	1	No_clan
73621058	97	124	30	128	PF00439.18	Bromodomain	Domain	53	80	84	13.7	0.034	0	No_clan
74608452	68	157	68	157	PF06984.6	MRP-L47	Family	1	87	87	93.1	5.5e-27	1	CL0346
66848858	54	399	53	400	PF00282.12	Pyridoxal_deC	Family	1	372	373	259.5	2.5e-77	1	CL0061
239612784	73	338	70	340	PF00389.23	2-Hacid_dh	Domain	62	148	150	70.3	1e-19	1	CL0325
239612784	156	308	130	308	PF02826.12	2-Hacid_dh_C	Domain	20	178	178	173.3	2e-51	1	CL0063	predicted_active_site[260,306,288]
66847176	77	139	77	140	PF00366.13	Ribosomal_S17	Domain	1	62	69	92.2	1.2e-26	1	CL0021
51704337	47	189	47	189	PF01743.13	PolyA_pol	Domain	1	126	126	106.7	7.3e-31	1	No_clan
51704337	459	490	441	493	PF02201.11	SWIB	Domain	28	59	76	12.9	0.052	0	No_clan
239587401	60	136	39	165	PF00134.16	Cyclin_N	Domain	27	104	127	43.9	1.2e-11	1	CL0065
32879634	13	58	2	66	PF00033.12	Cytochrom_B_N	Domain	131	176	188	28.5	6.4e-07	1	CL0328
32879634	112	132	111	132	PF00032.10	Cytochrom_B_C	Domain	2	22	102	27.7	1.8e-06	1	No_clan
238879484	102	150	102	160	PF00288.19	GHMP_kinases_N	Family	1	49	68	39.7	2.8e-10	1	CL0329
74669406	13	83	2	86	PF03429.6	MSP1b	Family	343	413	726	10.4	0.082	0	No_clan
74669406	15	77	12	77	PF02953.8	zf-Tim10_DDP	Domain	4	66	66	72.2	1.2e-20	1	No_clan
74669406	19	76	6	78	PF05811.6	DUF842	Family	68	129	131	12.6	0.055	0	No_clan
239607663	5	105	2	106	PF00533.19	BRCT	Family	6	77	78	36	4.5e-09	1	No_clan
239607663	280	357	278	361	PF05406.8	WGR	Domain	3	77	81	71.4	3.5e-20	1	No_clan
239607663	399	541	399	542	PF02877.7	PARP_reg	Domain	1	133	134	145.7	4.6e-43	1	No_clan
239607663	548	768	544	769	PF00644.13	PARP	Family	4	204	205	210.2	1.6e-62	1	CL0084
239591896	84	545	84	545	PF02347.9	GDC-P	Family	1	429	429	533.2	3e-160	1	CL0061
239591896	564	842	558	845	PF02347.9	GDC-P	Family	26	283	429	44.2	8.1e-12	1	CL0061
62899751	11	310	11	312	PF00069.18	Pkinase	Domain	1	258	260	201.7	8.6e-60	1	CL0016	predicted_active_site[198,159,159,159]
62899751	617	659	611	695	PF12063.1	DUF3543	Family	9	42	238	21.6	8.2e-05	0	No_clan
62899751	696	940	687	940	PF12063.1	DUF3543	Family	10	238	238	219.9	2.2e-65	1	No_clan
239586723	4	415	3	440	PF01156.12	IU_nuc_hydro	Domain	2	285	313	154.6	2.9e-45	1	No_clan
121770687	10	204	9	205	PF05983.4	Med7	Family	2	161	162	211.9	3.4e-63	1	No_clan
121770687	135	193	121	203	PF03337.6	Pox_F12L	Family	59	118	652	11.9	0.03	0	No_clan
121770687	158	201	115	213	PF04678.6	DUF607	Family	41	84	180	11.2	0.2	0	No_clan
121770687	169	210	168	214	PF01920.13	Prefoldin_2	Family	57	98	106	12.8	0.06	0	CL0200
121770687	171	225	147	250	PF01496.12	V_ATPase_I	Family	64	118	759	9.1	0.2	0	No_clan
239589301	13	74	11	78	PF00240.16	ubiquitin	Domain	4	65	69	39.9	1.5e-10	1	CL0072
239589301	112	559	110	559	PF00443.22	UCH	Family	3	271	271	187.2	2.3e-55	1	CL0125	predicted_active_site[497,488,122]
239589301	262	313	255	326	PF08397.4	IMD	Family	51	102	219	10.5	0.21	0	CL0145
239608247	4	415	3	443	PF01156.12	IU_nuc_hydro	Domain	2	285	313	154.7	2.6e-45	1	No_clan
90306882	113	570	113	570	PF01425.14	Amidase	Family	1	435	435	274.5	1.1e-81	1	No_clan	predicted_active_site[244,268,169]
239590578	51	218	50	220	PF10436.2	BCDHK_Adom3	Family	2	162	164	155.1	8.7e-46	1	No_clan
239590578	268	427	265	434	PF02518.19	HATPase_c	Domain	5	104	111	34.7	8.6e-09	1	CL0025
239590897	95	284	87	378	PF00389.23	2-Hacid_dh	Domain	21	141	150	61.6	4.7e-17	1	CL0325
239590897	192	287	192	289	PF02826.12	2-Hacid_dh_C	Domain	1	93	178	56.8	1.2e-15	1	CL0063
90304341	31	62	31	63	PF00467.22	KOW	Family	1	31	32	24.2	1.3e-05	1	CL0107
90304341	87	156	87	156	PF01287.13	eIF-5a	Family	1	69	69	94.4	2.2e-27	1	CL0021
239615106	21	483	17	484	PF00171.15	Aldedh	Family	4	461	462	535.1	8e-161	1	CL0099	predicted_active_site[254,288]
239592100	53	380	53	382	PF00180.13	Iso_dh	Domain	1	347	347	279.8	2.1e-83	1	CL0270
238879347	1	22	1	22	PF08071.5	RS4NT	Domain	17	38	38	31.3	1.1e-07	1	No_clan
[truncated: 3,194 more rows]
