# Supplementary material for: FungalRV: adhesin prediction and immunoinformatics portal for human fungal pathogens
Source: BMC Genomics. 2011 Apr 15;12:192. doi: 10.1186/1471-2164-12-192 (PMC3224177; doi:10.1186/1471-2164-12-192)
Supplement: Additional file 2 — Adhesins and adhesin like proteins predicted by FungalRV adhesin Predictor in 8 human fungal pathogens. The file lists 307 adhesins and adhesin like proteins obtained by "FungalRV adhesin predictor" run on entire proteomes of eight human pathogenic fungal species along with their FungalRV adhesin predictor scores. Known adhesins are coloured in Green. [file 1471-2164-12-192-S2.XLS]

## Sheet: Sheet1
Adhesins and adhesin like proteins predicted by “FungalRV adhesin predictor” in 8 human fungal pathogens.
Adhesins and adhesin like proteins predicted by “FungalRV adhesin predictor” in Aspergillus fumigatus.
Here the green coloured text represents true positives and red coloured text represents false positives above the optimal threshold value of 0.511
FungalRV_adhesin_predictor
Input File: Aspergillus fumigatus
Protein	Score
>Afu5g01620 | conserved hypothetical protein | Aspergillus fumigatus | chr_5 | AAHF01000011 | 53	1.7953
>Afu4g00500 | hypothetical protein | Aspergillus fumigatus | chr_4 | AAHF01000017 | 109	1.50496
>Afu3g13110 | hypothetical protein | Aspergillus fumigatus | chr_3 | AAHF01000002 | 93	1.35134
>Afu2g05150 | antigenic cell wall galactomannoprotein, putative | Aspergillus fumigatus | chr_2 | AAHF01000008 | 57	1.30001
>Afu3g10960 | cell wall protein, putative | Aspergillus fumigatus | chr_3 | AAHF01000002 | 93	1.16131
>Afu8g07090 | serine-threonine rich protein, putative | Aspergillus fumigatus | chr_8 | AAHF01000013 | 55	1.06295
>Afu4g07300 | hypothetical protein | Aspergillus fumigatus | chr_4 | AAHF01000005 | 96	1.01931
>Afu3g09690 | extracellular thaumatin domain protein, putative | Aspergillus fumigatus | chr_3 | AAHF01000002 | 93	1.00096
>Afu2g10130 | phase-specific adhesin, putative | Aspergillus fumigatus | chr_2 | AAHF01000001 | 92	1.00047
>Afu8g04370 | GPI anchored protein, putative | Aspergillus fumigatus | chr_8 | AAHF01000013 | 55	0.99649
>Afu2g04180 | hypothetical protein | Aspergillus fumigatus | chr_2 | AAHF01000008 | 57	0.869598
>Afu6g00380 | hypothetical protein | Aspergillus fumigatus | chr_6 | AAHF01000018 | 106	0.859957
>Afu4g08960 | GPI anchored protein, putative | Aspergillus fumigatus | chr_4 | AAHF01000005 | 96	0.844875
>Afu8g01770 | hypothetical protein | Aspergillus fumigatus | chr_8 | AAHF01000014 | 102	0.843086
>Afu1g06480 | hypothetical protein | Aspergillus fumigatus | chr_1 | AAHF01000007 | 98	0.810224
>Afu5g09960 | GPI anchored protein, putative | Aspergillus fumigatus | chr_5 | AAHF01000003 | 94	0.781051
>Afu8g01200 | hypothetical protein | Aspergillus fumigatus | chr_8 | AAHF01000014 | 102	0.768879
>Afu1g03690 | conserved hypothetical protein | Aspergillus fumigatus | chr_1 | AAHF01000007 | 98	0.756243
>Afu6g03230 | cell wall glucanase, putative | Aspergillus fumigatus | chr_6 | AAHF01000012 | 101	0.728916
>Afu3g01960 | hypothetical protein | Aspergillus fumigatus | chr_3 | AAHF01000010 | 100	0.721395
>Afu6g05045 | hypothetical protein | Aspergillus fumigatus | chr_6 | AAHF01000012 | 101	0.704997
>Afu8g01520 | Pectinesterase family | Aspergillus fumigatus | chr_8 | AAHF01000014 | 102	0.6692
>Afu3g11190 | hypothetical protein | Aspergillus fumigatus | chr_3 | AAHF01000002 | 93	0.645648
>Afu3g02930 | transglycosylase SLT domain protein, putative | Aspergillus fumigatus | chr_3 | AAHF01000010 | 100	0.643918
>Afu2g07800 | GPI anchored protein, putative | Aspergillus fumigatus | chr_2 | AAHF01000001 | 92	0.640059
>Afu3g13780 | hypothetical protein | Aspergillus fumigatus | chr_3 | AAHF01000002 | 93	0.639675
>Afu3g14980 | chitosanase, putative | Aspergillus fumigatus | chr_3 | AAHF01000002 | 93	0.635603
>Afu4g00130 | hypothetical protein | Aspergillus fumigatus | chr_4 | AAHF01000017 | 109	0.622705
>Afu3g10870 | hypothetical protein | Aspergillus fumigatus | chr_3 | AAHF01000002 | 93	0.611395
>Afu1g11220 | GPI anchored protein, putative | Aspergillus fumigatus | chr_1 | AAHF01000004 | 95	0.597406
>Afu3g00880 | conserved hypothetical protein | Aspergillus fumigatus | chr_3 | AAHF01000010 | 100	0.595227
>Afu5g01790 | hypothetical protein | Aspergillus fumigatus | chr_5 | AAHF01000011 | 53	0.59052
>Afu1g13940 | SUN domain protein (Adg3), putative | Aspergillus fumigatus | chr_1 | AAHF01000004 | 95	0.590183
>Afu7g00970 | GPI anchored protein, putative | Aspergillus fumigatus | chr_7 | AAHF01000015 | 103	0.572408
>Afu3g14620 | extracellular endo-1,5-alpha-L-arabinase, putative | Aspergillus fumigatus | chr_3 | AAHF01000002 | 93	0.562247
>Afu2g03800 | hypothetical protein | Aspergillus fumigatus | chr_2 | AAHF01000008 | 57	0.557574
>Afu2g01140 | GPI anchored protein, putative | Aspergillus fumigatus | chr_2 | AAHF01000008 | 57	0.545354
>Afu6g08180 | hypothetical protein | Aspergillus fumigatus | chr_6 | AAHF01000006 | 108	0.540343

## Sheet: Sheet2
Adhesins and adhesin like proteins predicted by “FungalRV adhesin predictor” in Candida albicans.
Here the green coloured text represents true positives and red coloured text represents false positives above the optimal threshold value of 0.511
FungalRV_adhesin_predictor
Input File: Candida albicans
Protein	Score
>orf19.1097 ALS2 CGDID:CAL0001283 Assembly 21, Ca21chr6:971454-978542W, translated using codon table 12 (2362 residues), Verified ORF||ALS family protein; role in adhesion, biofilm formation, germ tube induction; expressed at infection of human buccal epithelial cells; putative GPI-anchor; induced by ketoconazole, low iron and at cell wall regeneration; regulated by Sfu1p	2.5546
>orf19.5741 ALS1 CGDID:CAL0001440 Assembly 21, Ca21chr6:791472-795254W, translated using codon table 12 (1260 residues), Verified ORF||Adhesin; ALS family of cell-surface glycoproteins; adhesion, virulence roles; immunoprotective; in band at hyphal base; amyloid domain; biofilm-induced; Rfg1p, Ssk1p, growth-regulated; strain background affects expression	2.41275
>orf19.4555 ALS4 CGDID:CAL0002789 Assembly 21, Ca21chr6:904976-898674C, translated using codon table 12 (2100 residues), Verified ORF||ALS family protein; role in adhesion and wild-type germ tube induction; growth and temperature regulated; expressed during infection of human buccal epithelial cells; down-regulated upon vaginal contact; putative GPI-anchored	2.35252
>orf19.7414 ALS6 CGDID:CAL0005457 Assembly 21, Ca21chr3:1411974-1407874C, translated using codon table 12 (1366 residues), Verified ORF||ALS family protein; expression in S. cerevisiae confers adhesion to gelatin; macrophage-induced gene; N-terminal adhesion domain; ALS family includes cell-surface glycoproteins, some with adhesin function	2.24994
>orf19.1725 orf19.1725 CGDID:CAL0000807 Assembly 21, Ca21chr3:271593-269416C, translated using codon table 12 (725 residues), Uncharacterized ORF||Predicted ORF in Assemblies 19, 20 and 21	2.16081
>orf19.2685 PGA54 CGDID:CAL0003532 Assembly 21, Ca21chr4:639770-640798W, translated using codon table 12 (342 residues), Uncharacterized ORF||Putative GPI-anchored protein; hyphal induced; Hog1p-downregulated; induced in a cyr1 or efg1 homozygous null mutant; shows colony morphology-related gene regulation by Ssn6p; upregulated in an RHE model	2.14811
>orf19.5742 ALS9 CGDID:CAL0001441 Assembly 21, Ca21chr6:798023-803695W, translated using codon table 12 (1890 residues), Verified ORF||ALS family protein; expressed during infection of human epithelial cells; confers laminin adhesion to S. cerevisiae; highly variable; ALS family includes cell-surface glycoproteins, some with adhesin function; putative GPI-anchor	2.13946
>orf19.5736 ALS5 CGDID:CAL0001426 Assembly 21, Ca21chr6:782616-786659W, translated using codon table 12 (1347 residues), Verified ORF||Adhesin; ALS family protein; highly variable; expression in S. cerevisiae causes adhesion to human epithelium, endothelium or ECM, endothelial invasiveness by endocytosis, and, at high abundance, ECM-induced aggregation; has amyloid domain	2.09135
>orf19.1616 FGR23 CGDID:CAL0006341 Assembly 21, Ca21chr3:499574-502918W, translated using codon table 12 (1114 residues), Verified ORF||Protein lacking an ortholog in S. cerevisiae; transposon mutation affects filamentous growth; transcriptionally repressed by A1p and Alpha2p in white-phase cells, a-specific and induced by alpha factor	2.08782
>orf19.6420 PGA13 CGDID:CAL0002165 Assembly 21, Ca21chrR:1838917-1840287W, translated using codon table 12 (456 residues), Uncharacterized ORF||Putative GPI-anchored protein; described as similar to mucins; induced during cell wall regeneration, and during core caspofungin response; regulated by Tsa1p, Tsa1Bp in minimal media at 37 deg and by Cyr1p, Nrg1p, Tup1p, Rlm1p	1.93351
>orf19.3380 HWP2 CGDID:CAL0004200 Assembly 21, Ca21chr4:741271-738545C, translated using codon table 12 (908 residues), Uncharacterized ORF||Putative GPI-anchored protein; cell wall localization predicted; hyphal-specific expression; regulated by Efg1p, Tup1p; has similarity to Hwp1p, Ece2p, Rbt1p domains; predicted signal sequence and O-glycosylation	1.86059
>orf19.2449 orf19.2449 CGDID:CAL0001549 Assembly 21, Ca21chr1:1254890-1256662W, translated using codon table 12 (590 residues), Uncharacterized ORF||Predicted ORF in Assemblies 19, 20 and 21; macrophage-induced gene	1.81794
>orf19.301 PGA18 CGDID:CAL0004624 Assembly 21, Ca21chr3:646395-644134C, translated using codon table 12 (753 residues), Uncharacterized ORF||Putative GPI-anchored protein of unknown function; regulated by Nrg1p, Tup1p	1.65089
>orf19.5124 RBR3 CGDID:CAL0002529 Assembly 21, Ca21chr7:718154-716736C, translated using codon table 12 (472 residues), Uncharacterized ORF||Cell wall protein; expression is repressed by Rim101p	1.61554
>orf19.575 HYR3 CGDID:CAL0000304 Assembly 21, Ca21chr5:171037-174786W, translated using codon table 12 (1249 residues), Uncharacterized ORF||Putative GPI-anchored protein of unknown function; similar to Hyr1p; transcriptionally regulated by iron; expression greater in high iron; clade-specific repeat variation	1.59427
>orf19.7167 orf19.7167 CGDID:CAL0003048 Assembly 21, Ca21chr7:886021-885221C, translated using codon table 12 (266 residues), Uncharacterized ORF||Predicted ORF in Assemblies 19, 20 and 21; possibly spurious ORF (Annotation Working Group prediction)	1.5851
>orf19.2475 PGA26 CGDID:CAL0001610 Assembly 21, Ca21chr1:1204573-1204178C, translated using codon table 12 (131 residues), Uncharacterized ORF||Putative GPI-anchored protein of unknown function; transcriptionally regulated by iron; expression greater in high iron; induced during cell wall regeneration; possibly spurious ORF (Annotation Working Group prediction)	1.58411
>orf19.4910 FGR41 CGDID:CAL0006224 Assembly 21, Ca21chr1:2302038-2301286C, translated using codon table 12 (250 residues), Verified ORF||Putative GPI-anchored protein; transposon mutation affects filamentous growth; possibly spurious ORF (Annotation Working Group prediction)	1.57658
>orf19.1321 HWP1 CGDID:CAL0003753 Assembly 21, Ca21chr4:762939-764843W, translated using codon table 12 (634 residues), Verified ORF||Hyphal cell wall protein; covalently crosslinked to epithelial cells by host transglutaminase; opaque- and a-specific, alpha-factor induced; at MTLa side of conjugation tube; assessment of virulence role complicated by URA3 effects	1.50925
>orf19.3738 PGA22 CGDID:CAL0001182 Assembly 21, Ca21chrR:511782-512291W, translated using codon table 12 (169 residues), Uncharacterized ORF||Putative GPI-anchored protein of unknown function	1.48027
>orf19.2758 PGA38 CGDID:CAL0004242 Assembly 21, Ca21chr4:495160-493613C, translated using codon table 12 (515 residues), Uncharacterized ORF||Putative GPI-anchored protein of unknown function; repressed during cell wall regeneration	1.45138
>orf19.7472 IFF4 CGDID:CAL0005658 Assembly 21, Ca21chrR:145031-149611W, translated using codon table 12 (1526 residues), Verified ORF||Putative GPI-anchored protein; homozygous null mutant germ tubes show decreased adhesion to plastic substrate; not essential for viability	1.44462
>orf19.7586 CHT3 CGDID:CAL0000219 Assembly 21, Ca21chrR:2161835-2163538W, translated using codon table 12 (567 residues), Verified ORF||Chitinase, major; functional homolog of S. cerevisiae Cts1p; 4 N-glycosylation motifs; possible O-mannosylated region; putative signal peptide; hyphal-repressed; farnesol upregulated in biofilm; regulated by Efg1p, Cyr1p, Ras1p	1.4274
>orf19.2879 IFF5 CGDID:CAL0005204 Assembly 21, Ca21chr4:1465204-1461278C, translated using codon table 12 (1308 residues), Uncharacterized ORF||Putative GPI-anchored protein of unknown function	1.41531
>orf19.4765 PGA6 CGDID:CAL0004519 Assembly 21, Ca21chr1:1978893-1978234C, translated using codon table 12 (219 residues), Uncharacterized ORF||Putative GPI-anchored cell-wall protein of unknown function; similar to S. cerevisiae Ccw12p/Ylr110cp; transcriptionally regulated by iron; expression greater in high iron; upregulated upon Als2p depletion	1.40719
>orf19.4975 HYR1 CGDID:CAL0006398 Assembly 21, Ca21chr1:2944794-2947553W, translated using codon table 12 (919 residues), Verified ORF||Nonessential, GPI anchored, predicted cell wall protein; macrophage-induced protein; induced in hyphae; induction associated with azole resistance; regulated by Rfg1p, Efg1p, Nrg1p, Tup1p, Cyr1p	1.36731
>orf19.5401 orf19.5401 CGDID:CAL0005157 Assembly 21, Ca21chr3:90578-92647W, translated using codon table 12 (689 residues), Verified ORF||Predicted ORF in Assemblies 19, 20 and 21; mutation confers hypersensitivity to toxic ergosterol analog; decreased transcription is observed upon fluphenazine treatment	1.31102
>orf19.2765 PGA62 CGDID:CAL0004255 Assembly 21, Ca21chr4:480635-481276W, translated using codon table 12 (213 residues), Verified ORF||Putative GPI-anchored protein; fluconazole-induced; transcriptionally regulated by iron; expression greater in high iron; induced during cell wall regeneration; Cyr1p or Ras1p downregulated; transcription is positively regulated by Tbf1p	1.24729
>orf19.6188 orf19.6188 CGDID:CAF0007100 Assembly 21, Ca21chr3:1783670-1783353C, translated using codon table 12 (105 residues), Uncharacterized ORF||ORF Predicted by Annotation Working Group	1.24511
>orf19.7539.1 orf19.7539.1 CGDID:CAF0007419 Assembly 21, Ca21chrR:11815-10646C, translated using codon table 12 (389 residues), Dubious ORF||Predicted ORF in Assemblies 19, 20 and 21	1.23151
>orf19.675.1 orf19.675.1 CGDID:CAL0120924 Assembly 21, Ca21chr1:2474092-2473955C, translated using codon table 12 (45 residues), Uncharacterized ORF||ORF added to Assembly 21 based on comparative genome analysis	1.22843
>orf19.2767 PGA59 CGDID:CAL0004257 Assembly 21, Ca21chr4:471464-471123C, translated using codon table 12 (113 residues), Verified ORF||Putative GPI-anchored protein of unknown function; shows colony morphology-related gene regulation by Ssn6p	1.20846
>orf19.3988 orf19.3988 CGDID:CAL0003141 Assembly 21, Ca21chr5:1095702-1097429W, translated using codon table 12 (575 residues), Uncharacterized ORF||Predicted ORF in Assemblies 19, 20 and 21; transcriptionally activated by Mnl1p under weak acid stress	1.20606
>orf19.206 orf19.206 CGDID:CAL0003872 Assembly 21, Ca21chr2:1833836-1830690C, translated using codon table 12 (1048 residues), Uncharacterized ORF||Predicted ORF in Assemblies 19, 20 and 21	1.19378
>orf19.5032 SIM1 CGDID:CAL0001642 Assembly 21, Ca21chr1:3074225-3075343W, translated using codon table 12 (372 residues), Verified ORF||Protein involved in cell wall maintenance, redundant with Sun41p; described as a DNA replication regulator; produced under vaginal conditions; macrophage-downregulated gene; transcription is negatively regulated by Rim101p, Cyr1p, Ras1p	1.16903
>orf19.3997 ADH1 CGDID:CAL0003176 Assembly 21, Ca21chr5:1107937-1108986W, translated using codon table 12 (349 residues), Verified ORF||Alcohol dehydrogenase; at yeast-form but not hyphal cell surface; soluble in hyphae; immunogenic in human or mouse; complements S. cerevisiae adh1 adh2 adh3 mutation; regulated by growth phase, carbon source; fluconazole-, farnesol-induced	1.13537
>orf19.3642 SUN41 CGDID:CAL0000399 Assembly 21, Ca21chr6:158331-159587W, translated using codon table 12 (418 residues), Verified ORF||Putative cell wall glycosidase involved in biofilm formation; required for cell separation; hyphal induced; caspofungin repressed; Efg1p, Cph1p regulated; O-glycosylation, potential Kex2p substrate; 9 5' E-boxes; 5'-UTR intron	1.11478
>orf19.207 PGA55 CGDID:CAL0003874 Assembly 21, Ca21chr2:1828161-1823947C, translated using codon table 12 (1404 residues), Uncharacterized ORF||Putative GPI-anchored protein of unknown function; filament induced; regulated by Nrg1p, Tup1p; possibly transcriptionally regulated upon hyphal formation	1.09283
>orf19.6321 PGA48 CGDID:CAL0001286 Assembly 21, Ca21chr6:18362-18688W, translated using codon table 12 (108 residues), Uncharacterized ORF||Putative GPI-anchored protein of unknown function; similar to S. cerevisiae Spi1p, which is induced at stationary phase; transcriptionally regulated by iron; expression greater in high iron	1.07782
>orf19.1327 RBT1 CGDID:CAL0003763 Assembly 21, Ca21chr4:747433-745268C, translated using codon table 12 (721 residues), Verified ORF||Putative cell wall protein with similarity to Hwp1p, required for virulence; predicted to be cell-wall attached and glycosylated; Tup1p repressed; serum, hyphal and alkaline induced; farnesol, alpha factor induced; Rfg1p-, Rim101p-regulated	1.03535
>orf19.3111 PRA1 CGDID:CAL0002231 Assembly 21, Ca21chr4:1547311-1548210W, translated using codon table 12 (299 residues), Verified ORF||Mediates leukocyte adhesion, induces migration; binds integrin alphaMbeta2; immunogenic in mouse; at cell surface; produced at ambient pH; Rim101p induced; 17-beta-estradiol, ethynyl estradiol downregulated	1.00306
>orf19.1401 EAP1 CGDID:CAL0004450 Assembly 21, Ca21chr2:1951311-1953272W, translated using codon table 12 (653 residues), Verified ORF||Cell wall adhesin required for cell-cell adhesion and biofilm formation; GPI anchored; Efg1p-regulated; suppresses polystyrene or cell adhesion, filamentation, invasive growth defects of S. cerevisiae flo8 or flo11 mutant	1.00047
>orf19.7436 AAF1 CGDID:CAL0005516 Assembly 21, Ca21chr3:1477308-1479146W, translated using codon table 12 (612 residues), Verified ORF||Possible regulatory protein; Glu-rich domain; production in S. cerevisiae increases endothelial cell adherence and flocculence; expressed under diverse conditions, detected in yeast-form and hyphal cells; alkaline or caspofungin upregulated	0.999972
>orf19.4906 orf19.4906 CGDID:CAL0006203 Assembly 21, Ca21chr1:2289577-2287271C, translated using codon table 12 (768 residues), Uncharacterized ORF||Putative protein of unknown function, transcription is positively regulated by Tbf1p; predicted ORF in Assemblies 19, 20 and 21	0.990942
>orf19.4257 INT1 CGDID:CAL0000261 Assembly 21, Ca21chr5:547677-553247W, translated using codon table 12 (1711 residues), Verified ORF||Integrin-like protein; role in morphogenesis, adhesion, and mouse cecal colonization and systemic virulence; similar to S. cerevisiae Bud4p (has role in bud site selection); structurally similar to alpha-subunit of human leukocyte integrins	0.989971
>orf19.1824 PGA50 CGDID:CAL0001627 Assembly 21, Ca21chr1:1309559-1310488W, translated using codon table 12 (309 residues), Uncharacterized ORF||Putative GPI-anchored protein of unknown function	0.977971
>orf19.2906 PGA41 CGDID:CAL0005946 Assembly 21, Ca21chr4:1403382-1402492C, translated using codon table 12 (296 residues), Uncharacterized ORF||Putative GPI-anchored protein of unknown function	0.934371
>orf19.5813 orf19.5813 CGDID:CAL0002273 Assembly 21, Ca21chr2:583289-583846W, translated using codon table 12 (185 residues), Uncharacterized ORF||Predicted ORF in Assemblies 19, 20 and 21	0.912922
>orf19.6336 PGA25 CGDID:CAL0001302 Assembly 21, Ca21chr6:9900-7282C, translated using codon table 12 (872 residues), Uncharacterized ORF||Putative GPI-anchored protein of unknown function; fluconazole-downregulated	0.886266
>orf19.2907 PGA42 CGDID:CAL0005947 Assembly 21, Ca21chr4:1401538-1400855C, translated using codon table 12 (227 residues), Uncharacterized ORF||Putative GPI-anchored protein of unknown function; decreased transcription is observed in azole-resistant strains that overexpress CDR1 and CDR2 or MDR1; possibly spurious ORF (Annotation Working Group prediction)	0.876602
>orf19.5126 orf19.5126 CGDID:CAL0002531 Assembly 21, Ca21chr7:710719-711912W, translated using codon table 12 (397 residues), Uncharacterized ORF||Predicted ORF in Assemblies 19, 20 and 21	0.841555
>orf19.5588 PGA60 CGDID:CAL0006267 Assembly 21, Ca21chr6:643694-645919W, translated using codon table 12 (741 residues), Uncharacterized ORF||Putative GPI-anchored protein of unknown function; hyphal-induced expression	0.817005
>orf19.4886 orf19.4886 CGDID:CAL0005502 Assembly 21, Ca21chr1:2239176-2239892W, translated using codon table 12 (238 residues), Uncharacterized ORF||Predicted ORF in Assemblies 19, 20 and 21	0.806346
>orf19.3621 orf19.3621 CGDID:CAL0000334 Assembly 21, Ca21chr2:1739765-1741000W, translated using codon table 12 (411 residues), Uncharacterized ORF||Possible pseudogene; similar to Ywp1p; ORF extended upstream from the initiating Met of orf19.3621 has a stop codon in the region corresponding to the Ywp1p signal peptide; disruption causes no apparent phenotype; no expression detected	0.787921
>orf19.5144 PGA28 CGDID:CAL0002577 Assembly 21, Ca21chr7:675515-676195W, translated using codon table 12 (226 residues), Uncharacterized ORF||Protein similar to S. cerevisiae Wsc2p, which has roles in stress- and cell-wall-related processes; predicted Kex2p substrate; putative GPI-anchored protein	0.784007
>orf19.1120 FAV2 CGDID:CAL0001911 Assembly 21, Ca21chr5:829537-829962W, translated using codon table 12 (141 residues), Uncharacterized ORF||Induced by mating factor in MTLa/MTLa opaque cells; greater mRNA abundance observed in a cyr1 homozygous null mutant than in wild type; filament induced; regulated by Nrg1p, Rfg1p, Tup1p; possibly spurious ORF (AWG prediction)	0.778026
>orf19.4072 IFF6 CGDID:CAL0004905 Assembly 21, Ca21chr2:1869204-1865944C, translated using codon table 12 (1086 residues), Uncharacterized ORF||Putative GPI-anchored protein of unknown function; opaque-specific transcription; macrophage-induced gene	0.767771
>orf19.1490 MSB2 CGDID:CAL0004775 Assembly 21, Ca21chr2:327699-331928W, translated using codon table 12 (1409 residues), Uncharacterized ORF||Protein of unknown function; transcription is negatively regulated by Rim101p	0.735622
>orf19.5861 KRE9 CGDID:CAL0002403 Assembly 21, Ca21chr3:870661-871476W, translated using codon table 12 (271 residues), Verified ORF||Protein of beta-1,6-glucan biosynthesis; required for serum-induced hyphal growth; required for efficient utilization of galactose and for growth on glucose; similar to S. cerevisiae Kre9p and Knh1p; O-glycosylated by Pmt1p	0.726381
>orf19.1360.1 orf19.1360.1 CGDID:CAF0006925 Assembly 21, Ca21chr2:2027115-2026933C, translated using codon table 12 (60 residues), Uncharacterized ORF||ORF Predicted by Annotation Working Group	0.710455
>orf19.7104 orf19.7104 CGDID:CAL0002803 Assembly 21, Ca21chr7:26062-27036W, translated using codon table 12 (324 residues), Uncharacterized ORF||Predicted ORF in Assemblies 19, 20 and 21; similar to mucins and to a Litomosoides microfilarial sheath protein	0.667507
>orf19.6784 PGA32 CGDID:CAL0004984 Assembly 21, Ca21chr3:1638007-1639299W, translated using codon table 12 (430 residues), Uncharacterized ORF||Putative GPI-anchored protein of unknown function; transcriptionally regulated by iron; expression greater in high iron	0.664396
>orf19.4936.1 orf19.4936.1 CGDID:CAL0120807 Assembly 21, Ca21chr1:2855099-2855314W, translated using codon table 12 (71 residues), Uncharacterized ORF||ORF added to Assembly 21 based on comparative genome analysis	0.652908
>orf19.3895 CHT2 CGDID:CAL0002204 Assembly 21, Ca21chr5:921556-919805C, translated using codon table 12 (583 residues), Verified ORF||Chitinase; putative N-terminal catalytic domain, GPI anchor, O-mannosylated region, signal peptide; 3 N-glycosylation motifs; downregulated in core caspofungin response; induced in yeast-form cells; Cyr1p-, Efg1p-, pH-regulated	0.638404
>orf19.3594 orf19.3594 CGDID:CAL0006024 Assembly 21, Ca21chr2:1784221-1783886C, translated using codon table 12 (111 residues), Uncharacterized ORF||Predicted ORF from Assembly 19; removed from Assembly 20; subsequently reinstated in Assembly 21 based on comparative genome analysis	0.632283
>orf19.5267 orf19.5267 CGDID:CAL0003597 Assembly 21, Ca21chr1:2624074-2624559W, translated using codon table 12 (161 residues), Verified ORF||Putative cell wall protein; downregulated in core caspofungin response; transcription is repressed in response to alpha pheromone in SpiderM medium; transcription repressed in ace2 null mutant	0.631308
>orf19.1258 orf19.1258 CGDID:CAL0002959 Assembly 21, Ca21chr4:1263995-1264708W, translated using codon table 12 (237 residues), Uncharacterized ORF||Predicted ORF in Assemblies 19, 20 and 21; regulated by Tsa1p, Tsa1Bp in minimal media at 37 deg; transcription is induced in response to alpha pheromone in SpiderM medium; clade-associated gene expression	0.63095
>orf19.5975 orf19.5975 CGDID:CAL0003428 Assembly 21, Ca21chr3:1087657-1088517W, translated using codon table 12 (286 residues), Uncharacterized ORF||Putative transcription factor with zinc finger DNA-binding motif; fluconazole-downregulated; expression regulated during planktonic growth; increased expression observed in an ssr1 homozygous null mutant	0.624743
>orf19.2896 SOU1 CGDID:CAL0005253 Assembly 21, Ca21chr4:1418888-1419733W, translated using codon table 12 (281 residues), Verified ORF||Enzyme involved in utilization of L-sorbose; has sorbitol dehydrogenase, fructose reductase, and sorbose reductase activities; has NAD-binding site motif; transcriptional regulation affected by chromosome 5 copy number	0.622536
>orf19.2344 ASR1 CGDID:CAL0000739 Assembly 21, Ca21chr1:2384713-2383556C, translated using codon table 12 (385 residues), Uncharacterized ORF||Protein described as similar to heat shock proteins; transcription regulated by cAMP, osmotic stress, ciclopirox olamine, ketoconazole; negatively regulated by Cyr1p, Ras1p; shows colony morphology-related gene regulation by Ssn6p	0.613567
>orf19.3940.1 CUP1 CGDID:CAF0007430 Assembly 21, Ca21chr5:992531-992430C, translated using codon table 12 (33 residues), Verified ORF||Metallothionein, involved in copper resistance; transcription is induced by copper	0.612959
>orf19.570 IFF8 CGDID:CAL0000295 Assembly 21, Ca21chr5:164521-166665W, translated using codon table 12 (714 residues), Uncharacterized ORF||Putative GPI-anchored protein of unknown function; decreased transcription is observed in an azole-resistant strain that overexpresses MDR1	0.612791
>orf19.297 DTD2 CGDID:CAL0004118 Assembly 21, Ca21chr3:639475-638903C, translated using codon table 12 (163 residues), Uncharacterized ORF||Predicted ORF in Assemblies 19, 20 and 21	0.61144
>orf19.4082 DDR48 CGDID:CAL0004933 Assembly 21, Ca21chr2:1889969-1890607W, translated using codon table 12 (212 residues), Verified ORF||Immunogenic stress-associated protein; regulated by filamentous growth pathways; induced by benomyl, caspofungin, or in azole-resistant strain; Hog1p, farnesol, alkaline downregulated; similar to S. cerevisiae Ddr48p	0.603226
>orf19.4179 orf19.4179 CGDID:CAL0005822 Assembly 21, Ca21chr4:110388-110918W, translated using codon table 12 (176 residues), Uncharacterized ORF||Predicted ORF in Assemblies 19, 20 and 21	0.578001
>orf19.242 SAP8 CGDID:CAL0003978 Assembly 21, Ca21chr3:549453-548236C, translated using codon table 12 (405 residues), Verified ORF||Secreted aspartyl proteinase; regulated by growth phase, temperature, and white-opaque switch; highly expressed in opaque cells; expressed upon deep epidermal invasion; greater expression during vaginal infection than oral infection	0.574689
>orf19.3926 orf19.3926 CGDID:CAL0002906 Assembly 21, Ca21chr5:971643-972842W, translated using codon table 12 (399 residues), Uncharacterized ORF||Predicted ORF in Assemblies 19, 20 and 21	0.555454
>orf19.3919.1 orf19.3919.1 CGDID:CAL0120730 Assembly 21, Ca21chr5:960781-961050W, translated using codon table 12 (89 residues), Uncharacterized ORF||ORF added to Assembly 21 based on comparative genome analysis	0.546185
>orf19.756 SAP7 CGDID:CAL0001866 Assembly 21, Ca21chr1:1013057-1014823W, translated using codon table 12 (588 residues), Verified ORF||Member of the secreted aspartyl proteinase family; expression detected during human oral infection; regulated by Ssn6p; role in murine intravenous infection; induced during, but not required for, murine vaginal infection	0.5399
>orf19.4529 orf19.4529 CGDID:CAL0002700 Assembly 21, Ca21chr1:402787-402281C, translated using codon table 12 (168 residues), Uncharacterized ORF||Protein not essential for viability	0.539065
>orf19.3279 HYR4 CGDID:CAL0003395 Assembly 21, Ca21chrR:181477-177800C, translated using codon table 12 (1225 residues), Uncharacterized ORF||Putative GPI-anchored protein of unknown function; transcription is negatively regulated by Rim101p; constitutive expression independent of MTL or white-opaque status	0.518655

## Sheet: Sheet3
Adhesins and adhesin like proteins predicted by “FungalRV adhesin predictor” in Candida glabrata.
Here the green coloured text represents true positives and red coloured text represents false positives above the optimal threshold value of 0.511
FungalRV_adhesin_predictor
Input File: Candida glabrata
Protein	Score		Epithelial adhesins identified
>gnl|GLV|CAGL0J05159g no similarity [Candida glabrata] Complete CDS. CAGL0J05159g	2.47686
>gnl|GLV|CAGL0H08844g similar to uniprot|P18899 Saccharomyces cerevisiae YMR173w DDR48 [Candida glabrata] Complete CDS. CAGL0H08844g	2.19146
>gnl|GLV|CAGL0I10362g no similarity [Candida glabrata] Complete CDS. CAGL0I10362g	2.09962
>gnl|GLV|CAGL0C03575g some similarities with uniprot|P47179 Saccharomyces cerevisiae YJR151c [Candida glabrata] Complete CDS. CAGL0C03575g	2.03512
>gnl|GLV|CAGL0H10626g some similarities with uniprot|P32768 Saccharomyces cerevisiae YAR050w FLO1 [Candida glabrata] Complete CDS. CAGL0H10626g	1.83262
>gnl|GLV|CAGL0D06226g some similarities with uniprot|P39712 Saccharomyces cerevisiae YAL063c FLO9 [Candida glabrata] Complete CDS. CAGL0D06226g	1.68642
>gnl|GLV|CAGL0L09911g no similarity [Candida glabrata] Complete CDS. CAGL0L09911g	1.67258
>gnl|GLV|CAGL0C00968g some similarities with uniprot|Q08294 Saccharomyces cerevisiae YOL155c [Candida glabrata] Complete CDS. CAGL0C00968g	1.59707
>gnl|GLV|CAGL0L00157g no similarity [Candida glabrata] Complete CDS. CAGL0L00157g	1.5509
>gnl|GLV|CAGL0K00170g no similarity [Candida glabrata] Complete CDS. CAGL0K00170g	1.54633		Epa4p
>gnl|GLV|CAGL0I10200g some similarities with uniprot|P38894 Saccharomyces cerevisiae YHR211W FLO5 [Candida glabrata] Complete CDS. CAGL0I10200g	1.52574
>gnl|GLV|CAGL0E00231g no similarity [Candida glabrata] Complete CDS. CAGL0E00231g	1.50995
>gnl|GLV|CAGL0C01133g some similarities with uniprot|Q08294 Saccharomyces cerevisiae YOL155c [Candida glabrata] Complete CDS. CAGL0C01133g	1.481
>gnl|GLV|CAGL0J11891g no similarity [Candida glabrata] Complete CDS. CAGL0J11891g	1.4475
>gnl|GLV|CAGL0E06666g some similarities with uniprot|P08640 Saccharomyces cerevisiae YIR019c STA1 [Candida glabrata] Complete CDS. CAGL0E06666g	1.44533		Epa2p
>gnl|GLV|CAGL0G05896g similar to uniprot|P38844 Saccharomyces cerevisiae YHR143w [Candida glabrata] Complete CDS. CAGL0G05896g	1.39206
>gnl|GLV|CAGL0E00187g no similarity [Candida glabrata] Complete CDS. CAGL0E00187g	1.34336
>gnl|GLV|CAGL0I10246g no similarity [Candida glabrata] Complete CDS. CAGL0I10246g	1.33854
>gnl|GLV|CAGL0L10092g no similarity [Candida glabrata] Complete CDS. CAGL0L10092g	1.31489
>gnl|GLV|CAGL0L13332g some similarities with uniprot|P39712 Saccharomyces cerevisiae YAL063c FLO9 [Candida glabrata] Complete CDS. CAGL0L13332g	1.29845
>gnl|GLV|CAGL0M14069g some similarities with uniprot|P38894 Saccharomyces cerevisiae YHR211w FLO5 [Candida glabrata] Complete CDS. CAGL0M14069g	1.26905
>gnl|GLV|CAGL0I10147g some similarities with uniprot|P32768 Saccharomyces cerevisiae YAR050W FLO1 [Candida glabrata] Complete CDS. CAGL0I10147g	1.26429
>gnl|GLV|CAGL0K10164g weakly similar to uniprot|Q01589 Saccharomyces cerevisiae YDR077w SED1 abundant cell surface glycoprotein [Candida glabrata] Complete CDS. CAGL0K10164g	1.25352
>gnl|GLV|CAGL0K13024g some similarities with uniprot|P08640 Saccharomyces cerevisiae YIR019c STA1 [Candida glabrata] Complete CDS. CAGL0K13024g	1.24565
>gnl|GLV|CAGL0I00220g some similarities with uniprot|P32768 Saccharomyces cerevisiae YAR050w FLO1 [Candida glabrata] Complete CDS. CAGL0I00220g	1.23375
>gnl|GLV|CAGL0C00253g some similarities with uniprot|P08640 Saccharomyces cerevisiae YIR019c STA1 [Candida glabrata] Complete CDS. CAGL0C00253g	1.2318
>gnl|GLV|CAGL0K09130g some similarities with uniprot|Q08673 Saccharomyces cerevisiae YOR247w SRL1 [Candida glabrata] Complete CDS. CAGL0K09130g	1.2269
>gnl|GLV|CAGL0M00132g some similarities with uniprot|P08640 Saccharomyces cerevisiae YIR019c STA1 [Candida glabrata] Complete CDS. CAGL0M00132g	1.19445
>gnl|GLV|CAGL0C00209g some similarities with uniprot|P47179 Saccharomyces cerevisiae YJR151c [Candida glabrata] Complete CDS. CAGL0C00209g	1.1867
>gnl|GLV|CAGL0G10219g some similarities with uniprot|P38894 Saccharomyces cerevisiae YHR211w FLO5 [Candida glabrata] Complete CDS. CAGL0G10219g	1.17187
>gnl|GLV|CAGL0G10175g some similarities with uniprot|P47179 Saccharomyces cerevisiae YJR151c [Candida glabrata] Complete CDS. CAGL0G10175g	1.15712
>gnl|GLV|CAGL0L13299g no similarity [Candida glabrata] Complete CDS. CAGL0L13299g	1.14237
>gnl|GLV|CAGL0E06644g uniprot|Q9Y7E9 Candida glabrata CAGL0E06644g Flo1p- related lectin [Candida glabrata] Complete CDS. CAGL0E06644g	1.13897		Epa1p
>gnl|GLV|CAGL0J01727g some similarities with uniprot|P08640 Saccharomyces cerevisiae YIR019c STA1 [Candida glabrata] Complete CDS. CAGL0J01727g	1.13759
>gnl|GLV|CAGL0E01661g some similarities with uniprot|P08640 Saccharomyces cerevisiae YIR019c STA1 [Candida glabrata] Complete CDS. CAGL0E01661g	1.12542
>gnl|GLV|CAGL0A01366g no similarity, [Candida glabrata] Complete CDS. CAGL0A01366g	1.08005
>gnl|GLV|CAGL0E06688g some similarities with uniprot|P36170 Saccharomyces cerevisiae YKR102W FLO10 Lectin-like protein [Candida glabrata] Complete CDS. CAGL0E06688g	1.07062
>gnl|GLV|CAGL0J00253g similar to uniprot|P53214 Saccharomyces cerevisiae YGR023w MTL1 [Candida glabrata] Complete CDS. CAGL0J00253g	1.06907
>gnl|GLV|CAGL0G04125g weakly similar to uniprot|P20840 Saccharomyces cerevisiae YJR004c SAG1 alpha-agglutinin [Candida glabrata] Complete CDS. CAGL0G04125g	1.06738
>gnl|GLV|CAGL0I10340g some similarities with uniprot|P39712 Saccharomyces cerevisiae YAL063c FLO9 [Candida glabrata] Complete CDS. CAGL0I10340g	1.06167
>gnl|GLV|CAGL0E06600g some similarities with uniprot|P38894 Saccharomyces cerevisiae YHR211w FLO5 [Candida glabrata] Complete CDS. CAGL0E06600g	1.05882
>gnl|GLV|CAGL0C00110g some similarities with uniprot|P36170 Saccharomyces cerevisiae YKR102w FLO10 [Candida glabrata] Complete CDS. CAGL0C00110g	1.03014		Epa6p and Epa7p
>gnl|GLV|CAGL0F08833g weakly similar to uniprot|P32334 Saccharomyces cerevisiae YGR014w MSB2 multicopy suppressor of a CDC24 bud emergence defect [Candida glabrata] Complete CDS. CAGL0F08833g	1.00755
>gnl|GLV|CAGL0I10098g some similarities with uniprot|P08640 Saccharomyces cerevisiae YIR019c STA1 [Candida glabrata] Complete CDS. CAGL0I10098g	1.00063
>gnl|GLV|CAGL0C00847g some similarities with uniprot|P08640 Saccharomyces cerevisiae YIR019c STA1 [Candida glabrata] Complete CDS. CAGL0C00847g	1.00026
>gnl|GLV|CAGL0A01284g no similarity, [Candida glabrata] Complete CDS. CAGL0A01284g	1.00015
>gnl|GLV|CAGL0J11968g some similarities with uniprot|P08640 Saccharomyces cerevisiae YIR019c STA1 [Candida glabrata] Complete CDS. CAGL0J11968g	1.00002
>gnl|GLV|CAGL0E00275g some similarities with uniprot|P36170 Saccharomyces cerevisiae YKR102w FLO10 [Candida glabrata] Complete CDS. CAGL0E00275g	0.999783
>gnl|GLV|CAGL0G05808g weakly similar to uniprot|P53882 Saccharomyces cerevisiae YNL176c [Candida glabrata] Complete CDS. CAGL0G05808g	0.989478
>gnl|GLV|CAGL0L06424g some similarities with uniprot|Q12127 Saccharomyces cerevisiae YLR110c [Candida glabrata] Complete CDS. CAGL0L06424g	0.939165
>gnl|GLV|CAGL0G09537g weakly similar to uniprot|Q08561 Saccharomyces cerevisiae YOR189w IES4 [Candida glabrata] Complete CDS. CAGL0G09537g	0.890468
>gnl|GLV|CAGL0M04169g weakly similar to uniprot|P17260 Saccharomyces cerevisiae YNL322c KRE1 cell wall protein [Candida glabrata] Complete CDS. CAGL0M04169g	0.878596
>gnl|GLV|CAGL0J01774g no similarity [Candida glabrata] Complete CDS. CAGL0J01774g	0.790923
>gnl|GLV|CAGL0J02552g some similarities with CA1576|CaHYR1 Candida albicans CaHYR1 and DEHA-IPF10153.1 Debaryomyces hansenii [Candida glabrata] Complete CDS. CAGL0J02552g	0.740555
>gnl|GLV|CAGL0K00110g some similarities with uniprot|Q08294 Saccharomyces cerevisiae YOL155c [Candida glabrata] Complete CDS. CAGL0K00110g	0.739667
>gnl|GLV|CAGL0M03773g similar to uniprot|P48560 Saccharomyces cerevisiae YNL300w TOS6 [Candida glabrata] Complete CDS. CAGL0M03773g	0.720416
>gnl|GLV|CAGL0D02530g weakly similar to uniprot|P42835 Saccharomyces cerevisiae YNL327w EGT2 cell-cycle regulation protein [Candida glabrata] Complete CDS. CAGL0D02530g	0.671621
>gnl|GLV|CAGL0L05434g similar to uniprot|P36135 Saccharomyces cerevisiae YKR042w UTH1 or uniprot|P46955 Saccharomyces cerevisiae YJL116c NCA3 [Candida glabrata] Complete CDS. CAGL0L05434g	0.58548
>gnl|GLV|CAGL0E02915g similar to uniprot|P53189 Saccharomyces cerevisiae YGL028c SCW11 [Candida glabrata] Complete CDS. CAGL0E02915g	0.584645
>gnl|GLV|CAGL0J11176g some similarities with uniprot|P53882 Saccharomyces cerevisiae YNL176c [Candida glabrata] Complete CDS. CAGL0J11176g	0.57966
>gnl|GLV|CAGL0H07469g weakly similar to uniprot|P34756 Saccharomyces cerevisiae YFR019w FAB1 [Candida glabrata] Complete CDS. CAGL0H07469g	0.56105
>gnl|GLV|CAGL0M11726g similar to uniprot|Q12127 Saccharomyces cerevisiae YLR110c [Candida glabrata] Complete CDS. CAGL0M11726g	0.535309

## Sheet: Sheet4
Adhesins and adhesin like proteins predicted by “FungalRV adhesin predictor” in Blastomyces dermatitidis.
Here the green coloured text represents true positives and red coloured text represents false positives above the optimal threshold value of 0.511
FungalRV_adhesin_predictor
Input File: Blastomyces dermatitidis
Protein	Score
>BDBG_00002T0 | BDBG_00002 | Blastomyces dermatitidis SLH14081 predicted protein (translation) (117 aa)	1.59755
>BDBG_03121T0 | BDBG_03121 | Blastomyces dermatitidis SLH14081 conserved hypothetical protein (translation) (807 aa)	1.43511
>BDBG_00814T0 | BDBG_00814 | Blastomyces dermatitidis SLH14081 chitinase (translation) (823 aa)	1.37175
>BDBG_06571T0 | BDBG_06571 | Blastomyces dermatitidis SLH14081 viral protein TPX (translation) (426 aa)	1.23715
>BDBG_05035T0 | BDBG_05035 | Blastomyces dermatitidis SLH14081 conserved hypothetical protein (translation) (242 aa)	1.21868
>BDBG_06145T0 | BDBG_06145 | Blastomyces dermatitidis SLH14081 conserved hypothetical protein (translation) (184 aa)	1.20503
>BDBG_08196T0 | BDBG_08196 | Blastomyces dermatitidis SLH14081 hypothetical protein (translation) (672 aa)	1.18017
>BDBG_01719T0 | BDBG_01719 | Blastomyces dermatitidis SLH14081 conserved hypothetical protein (translation) (208 aa)	1.14433
>BDBG_02612T0 | BDBG_02612 | Blastomyces dermatitidis SLH14081 predicted protein (translation) (439 aa)	1.03688
>BDBG_04225T0 | BDBG_04225 | Blastomyces dermatitidis SLH14081 hypothetical protein (translation) (218 aa)	0.944121
>BDBG_02397T0 | BDBG_02397 | Blastomyces dermatitidis SLH14081 predicted protein (translation) (138 aa)	0.897913
>BDBG_07938T0 | BDBG_07938 | Blastomyces dermatitidis SLH14081 proline-rich antigen (translation) (177 aa)	0.89464
>BDBG_05867T0 | BDBG_05867 | Blastomyces dermatitidis SLH14081 chaperonin GroL (translation) (592 aa)	0.872095
>BDBG_04865T0 | BDBG_04865 | Blastomyces dermatitidis SLH14081 conserved hypothetical protein (translation) (154 aa)	0.85519
>BDBG_01845T0 | BDBG_01845 | Blastomyces dermatitidis SLH14081 predicted protein (translation) (52 aa)	0.799861
>BDBG_05229T0 | BDBG_05229 | Blastomyces dermatitidis SLH14081 mold-specific protein (translation) (384 aa)	0.785117
>BDBG_01800T0 | BDBG_01800 | Blastomyces dermatitidis SLH14081 phosphopyruvate hydratase (translation) (439 aa)	0.749356
>BDBG_03165T0 | BDBG_03165 | Blastomyces dermatitidis SLH14081 predicted protein (translation) (100 aa)	0.745894
>BDBG_04187T0 | BDBG_04187 | Blastomyces dermatitidis SLH14081 extracellular matrix protein (translation) (203 aa)	0.732001
>BDBG_05360T0 | BDBG_05360 | Blastomyces dermatitidis SLH14081 predicted protein (translation) (107 aa)	0.711415
>BDBG_05327T0 | BDBG_05327 | Blastomyces dermatitidis SLH14081 conserved hypothetical protein (translation) (382 aa)	0.70373
>BDBG_02116T0 | BDBG_02116 | Blastomyces dermatitidis SLH14081 hypothetical protein (translation) (56 aa)	0.687432
>BDBG_07191T0 | BDBG_07191 | Blastomyces dermatitidis SLH14081 antigenic cell wall protein (translation) (272 aa)	0.678868
>BDBG_07959T0 | BDBG_07959 | Blastomyces dermatitidis SLH14081 glyceraldehyde-3-phosphate dehydrogenase (translation) (338 aa)	0.636508
>BDBG_07007T0 | BDBG_07007 | Blastomyces dermatitidis SLH14081 actin cytoskeleton protein (translation) (253 aa)	0.621622
>BDBG_03857T0 | BDBG_03857 | Blastomyces dermatitidis SLH14081 predicted protein (translation) (101 aa)	0.604707
>BDBG_05121T0 | BDBG_05121 | Blastomyces dermatitidis SLH14081 predicted protein (translation) (200 aa)	0.58732
>BDBG_00496T0 | BDBG_00496 | Blastomyces dermatitidis SLH14081 conserved hypothetical protein (translation) (546 aa)	0.574589
>BDBG_02832T0 | BDBG_02832 | Blastomyces dermatitidis SLH14081 PT repeat family protein (translation) (1944 aa)	0.565082
>BDBG_09044T0 | BDBG_09044 | Blastomyces dermatitidis SLH14081 endo-1,3(4)-beta-glucanase (translation) (527 aa)	0.563569
>BDBG_04695T0 | BDBG_04695 | Blastomyces dermatitidis SLH14081 molybdopterin synthase small subunit CnxG (translation) (116 aa)	0.552186
>BDBG_08016T0 | BDBG_08016 | Blastomyces dermatitidis SLH14081 adhesin WI-1 (translation) (700 aa)	0.550405
>BDBG_04623T0 | BDBG_04623 | Blastomyces dermatitidis SLH14081 GPI anchored serine-threonine rich protein (translation) (231 aa)	0.54978

## Sheet: Sheet5
Adhesins and adhesin like proteins predicted by “FungalRV adhesin predictor” in Coccidioides immitis
Here the green coloured text represents true positives and red coloured text represents false positives above the optimal threshold value of 0.511
FungalRV_adhesin_predictor
Input File: Coccidioides immitis
Protein	Score
>CIRT_07745 | CIRG_07740 | Coccidioides immitis RMSCC 2394 predicted protein (translation) (199 aa)	1.61654
>CIRT_06656 | CIRG_06651 | Coccidioides immitis RMSCC 2394 beta-glucosidase 5 (translation) (306 aa)	1.29647
>CIRT_07104 | CIRG_07099 | Coccidioides immitis RMSCC 2394 hypothetical protein (translation) (422 aa)	1.25439
>CIRT_06835 | CIRG_06830 | Coccidioides immitis RMSCC 2394 hypothetical protein (translation) (658 aa)	1.17119
>CIRT_00344 | CIRG_00344 | Coccidioides immitis RMSCC 2394 endochitinase 2 (translation) (876 aa)	1.15822
>CIRT_00257 | CIRG_00257 | Coccidioides immitis RMSCC 2394 predicted protein (translation) (114 aa)	0.975366
>CIRT_04458 | CIRG_04453 | Coccidioides immitis RMSCC 2394 spherule outer wall glycoprotein (translation) (325 aa)	0.944656
>CIRT_07372 | CIRG_07367 | Coccidioides immitis RMSCC 2394 predicted protein (translation) (509 aa)	0.937603
>CIRT_00829 | CIRG_00829 | Coccidioides immitis RMSCC 2394 predicted protein (translation) (332 aa)	0.766667
>CIRT_05291 | CIRG_05286 | Coccidioides immitis RMSCC 2394 hypothetical protein (translation) (347 aa)	0.725292
>CIRT_04337 | CIRG_04332 | Coccidioides immitis RMSCC 2394 predicted protein (translation) (263 aa)	0.723893
>CIRT_08015 | CIRG_08010 | Coccidioides immitis RMSCC 2394 predicted protein (translation) (152 aa)	0.708037
>CIRT_07921 | CIRG_07916 | Coccidioides immitis RMSCC 2394 predicted protein (translation) (299 aa)	0.707583
>CIRT_10267 | CIRG_10262 | Coccidioides immitis RMSCC 2394 enolase (translation) (439 aa)	0.663022
>CIRT_00971 | CIRG_00971 | Coccidioides immitis RMSCC 2394 hypothetical protein (translation) (158 aa)	0.65121
>CIRT_00839 | CIRG_00839 | Coccidioides immitis RMSCC 2394 hypothetical protein (translation) (416 aa)	0.644864
>CIRT_09003 | CIRG_08998 | Coccidioides immitis RMSCC 2394 hypothetical protein (translation) (223 aa)	0.638333
>CIRT_06536 | CIRG_06531 | Coccidioides immitis RMSCC 2394 predicted protein (translation) (115 aa)	0.630817
>CIRT_03074 | CIRG_03071 | Coccidioides immitis RMSCC 2394 Hspd1 protein (translation) (595 aa)	0.611393
>CIRT_05014 | CIRG_05009 | Coccidioides immitis RMSCC 2394 hypothetical protein (translation) (118 aa)	0.610934
>CIRT_04441 | CIRG_04436 | Coccidioides immitis RMSCC 2394 GPI anchored serine-threonine rich protein (translation) (217 aa)	0.606715
>CIRT_07561 | CIRG_07556 | Coccidioides immitis RMSCC 2394 hypothetical protein (translation) (150 aa)	0.591466
>CIRT_07232 | CIRG_07227 | Coccidioides immitis RMSCC 2394 predicted protein (translation) (119 aa)	0.582239

## Sheet: Sheet6
Adhesins and adhesin like proteins predicted by “FungalRV adhesin predictor” in Coccidioides posadasii
Here the green coloured text represents true positives and red coloured text represents false positives above the optimal threshold value of 0.511
FungalRV_adhesin_predictor
Input File: Coccidioides posadasii
Protein	Score
>CPSG_06930T0 | CPSG_06930 | Coccidioides posadasii str. Silveira hypothetical protein (291 aa)	1.4559
>CPSG_07533T0 | CPSG_07533 | Coccidioides posadasii str. Silveira predicted protein (199 aa)	1.43001
>CPSG_02350T0 | CPSG_02350 | Coccidioides posadasii str. Silveira hypothetical protein (643 aa)	1.31038
>CPSG_02939T0 | CPSG_02939 | Coccidioides posadasii str. Silveira predicted protein (65 aa)	1.10067
>CPSG_05066T0 | CPSG_05066 | Coccidioides posadasii str. Silveira predicted protein (100 aa)	1.08629
>CPSG_09033T0 | CPSG_09033 | Coccidioides posadasii str. Silveira hypothetical protein (329 aa)	1.00068
>CPSG_01997T0 | CPSG_01997 | Coccidioides posadasii str. Silveira endochitinase 2 (858 aa)	0.978269
>CPSG_02584T0 | CPSG_02584 | Coccidioides posadasii str. Silveira hypothetical protein (363 aa)	0.912482
>CPSG_07179T0 | CPSG_07179 | Coccidioides posadasii str. Silveira hypothetical protein (681 aa)	0.854047
>CPSG_07696T0 | CPSG_07696 | Coccidioides posadasii str. Silveira predicted protein (299 aa)	0.789416
>CPSG_10030T0 | CPSG_10030 | Coccidioides posadasii str. Silveira hypothetical protein (223 aa)	0.755655
>CPSG_02572T0 | CPSG_02572 | Coccidioides posadasii str. Silveira predicted protein (332 aa)	0.750827
>CPSG_09151T0 | CPSG_09151 | Coccidioides posadasii str. Silveira predicted protein (263 aa)	0.747142
>CPSG_08940T0 | CPSG_08940 | Coccidioides posadasii str. Silveira predicted protein (429 aa)	0.745673
>CPSG_07585T0 | CPSG_07585 | Coccidioides posadasii str. Silveira hypothetical protein (213 aa)	0.741616
>CPSG_06083T0 | CPSG_06083 | Coccidioides posadasii str. Silveira Fot5 transposase (51 aa)	0.718286
>CPSG_07792T0 | CPSG_07792 | Coccidioides posadasii str. Silveira hypothetical protein (153 aa)	0.706825
>CPSG_02702T0 | CPSG_02702 | Coccidioides posadasii str. Silveira hypothetical protein (158 aa)	0.673669
>CPSG_09897T0 | CPSG_09897 | Coccidioides posadasii str. Silveira enolase (439 aa)	0.653654
>CPSG_00754T0 | CPSG_00754 | Coccidioides posadasii str. Silveira predicted protein (104 aa)	0.643577
>CPSG_02671T0 | CPSG_02671 | Coccidioides posadasii str. Silveira conserved hypothetical protein (91 aa)	0.631987
>CPSG_06293T0 | CPSG_06293 | Coccidioides posadasii str. Silveira predicted protein (115 aa)	0.630817
>CPSG_00196T0 | CPSG_00196 | Coccidioides posadasii str. Silveira predicted protein (134 aa)	0.61872
>CPSG_00492T0 | CPSG_00492 | Coccidioides posadasii str. Silveira Hspd1 protein (595 aa)	0.611393
>CPSG_07362T0 | CPSG_07362 | Coccidioides posadasii str. Silveira hypothetical protein (150 aa)	0.585361
>CPSG_05070T0 | CPSG_05070 | Coccidioides posadasii str. Silveira hypothetical protein (345 aa)	0.56154
>CPSG_02919T0 | CPSG_02919 | Coccidioides posadasii str. Silveira hypothetical protein (60 aa)	0.560011

## Sheet: Sheet7
Adhesins and adhesin like proteins predicted by “FungalRV adhesin predictor” in Histoplasma capsulatum
Here the green coloured text represents true positives and red coloured text represents false positives above the optimal threshold value of 0.511
FungalRV_adhesin_predictor
Input File: Histoplasma capsulatum
Protein	Score
>HCAG_07263T0 | HCAG_07263 | Histoplasma capsulatum NAm1 endochitinase (802 aa)	2.28219
>HCAG_10522T0 | HCAG_10522 | Histoplasma capsulatum NAm1 predicted protein (137 aa)	2.2322
>HCAG_00179T0 | HCAG_00179 | Histoplasma capsulatum NAm1 hypothetical protein (248 aa)	1.46926
>HCAG_10523T0 | HCAG_10523 | Histoplasma capsulatum NAm1 predicted protein (133 aa)	1.38294
>HCAG_01817T0 | HCAG_01817 | Histoplasma capsulatum NAm1 conserved hypothetical protein (128 aa)	1.22306
>HCAG_09382T0 | HCAG_09382 | Histoplasma capsulatum NAm1 predicted protein (228 aa)	1.18136
>HCAG_06961T0 | HCAG_06961 | Histoplasma capsulatum NAm1 hsp60-like protein (591 aa)	1.06904
>HCAG_04098T0 | HCAG_04098 | Histoplasma capsulatum NAm1 predicted protein (201 aa)	1.04747
>HCAG_04587T0 | HCAG_04587 | Histoplasma capsulatum NAm1 GPI anchored serine-threonine rich protein (218 aa)	1.04683
>HCAG_06801T0 | HCAG_06801 | Histoplasma capsulatum NAm1 extracellular serine-threonine rich protein (753 aa)	0.87822
>HCAG_01112T0 | HCAG_01112 | Histoplasma capsulatum NAm1 conserved hypothetical protein (284 aa)	0.853408
>HCAG_04910T0 | HCAG_04910 | Histoplasma capsulatum NAm1 glyceraldehyde-3-phosphate dehydrogenase (338 aa)	0.840156
>HCAG_05636T0 | HCAG_05636 | Histoplasma capsulatum NAm1 predicted protein (124 aa)	0.735948
>HCAG_09672T0 | HCAG_09672 | Histoplasma capsulatum NAm1 predicted protein (253 aa)	0.684444
>HCAG_10030T0 | HCAG_10030 | Histoplasma capsulatum NAm1 predicted protein (114 aa)	0.621663
>HCAG_06552T0 | HCAG_06552 | Histoplasma capsulatum NAm1 hypothetical protein (1797 aa)	0.579472
>HCAG_09417T0 | HCAG_09417 | Histoplasma capsulatum NAm1 Trappc4 protein (132 aa)	0.562846
>HCAG_10061T0 | HCAG_10061 | Histoplasma capsulatum NAm1 predicted protein (149 aa)	0.559506
>HCAG_06370T0 | HCAG_06370 | Histoplasma capsulatum NAm1 conserved hypothetical protein (235 aa)	0.551819
>HCAG_02137T0 | HCAG_02137 | Histoplasma capsulatum NAm1 predicted protein (501 aa)	0.537478
>HCAG_07245T0 | HCAG_07245 | Histoplasma capsulatum NAm1 conserved hypothetical protein (45 aa)	0.535835

## Sheet: Sheet8
Adhesins and adhesin like proteins predicted by “FungalRV adhesin predictor” in Paracoccidioides brasiliensis
Here the green coloured text represents true positives and red coloured text represents false positives above the optimal threshold value of 0.511
FungalRV_adhesin_predictor
Input File: Paracoccidioides brasiliensis
Protein	Score
>PAAG_03362T0 | PAAG_03362 | Paracoccidioides brasiliensis Pb01 predicted protein (121 aa)	2.07666
>PAAG_02996T0 | PAAG_02996 | Paracoccidioides brasiliensis Pb01 hypothetical protein (238 aa)	1.60573
>PAAG_07356T0 | PAAG_07356 | Paracoccidioides brasiliensis Pb01 predicted protein (73 aa)	1.5238
>PAAG_05814T0 | PAAG_05814 | Paracoccidioides brasiliensis Pb01 predicted protein (243 aa)	1.49955
>PAAG_02093T0 | PAAG_02093 | Paracoccidioides brasiliensis Pb01 conserved hypothetical protein (724 aa)	1.31886
>PAAG_09093T0 | PAAG_09093 | Paracoccidioides brasiliensis Pb01 predicted protein (680 aa)	1.09597
>PAAG_01813T0 | PAAG_01813 | Paracoccidioides brasiliensis Pb01 conserved hypothetical protein (230 aa)	1.09251
>PAAG_02585T0 | PAAG_02585 | Paracoccidioides brasiliensis Pb01 triosephosphate isomerase (250 aa)	1.01387
>PAAG_08468T0 | PAAG_08468 | Paracoccidioides brasiliensis Pb01 glyceraldehyde-3-phosphate dehydrogenase (339 aa)	1
>PAAG_04708T0 | PAAG_04708 | Paracoccidioides brasiliensis Pb01 hypothetical protein (226 aa)	0.986044
>PAAG_08059T0 | PAAG_08059 | Paracoccidioides brasiliensis Pb01 heat shock protein (593 aa)	0.94801
>PAAG_00862T0 | PAAG_00862 | Paracoccidioides brasiliensis Pb01 predicted protein (279 aa)	0.935117
>PAAG_02036T0 | PAAG_02036 | Paracoccidioides brasiliensis Pb01 predicted protein (63 aa)	0.901525
>PAAG_08393T0 | PAAG_08393 | Paracoccidioides brasiliensis Pb01 predicted protein (751 aa)	0.872287
>PAAG_05054T0 | PAAG_05054 | Paracoccidioides brasiliensis Pb01 predicted protein (79 aa)	0.871772
>PAAG_00171T0 | PAAG_00171 | Paracoccidioides brasiliensis Pb01 conserved hypothetical protein (204 aa)	0.865236
>PAAG_00992T0 | PAAG_00992 | Paracoccidioides brasiliensis Pb01 hypothetical protein (121 aa)	0.737508
>PAAG_07622T0 | PAAG_07622 | Paracoccidioides brasiliensis Pb01 hypothetical protein (475 aa)	0.72445
>PAAG_07646T0 | PAAG_07646 | Paracoccidioides brasiliensis Pb01 predicted protein (70 aa)	0.723557
>PAAG_07227T0 | PAAG_07227 | Paracoccidioides brasiliensis Pb01 hypothetical protein (154 aa)	0.715607
>PAAG_05626T0 | PAAG_05626 | Paracoccidioides brasiliensis Pb01 hypothetical protein (84 aa)	0.673059
>PAAG_01347T0 | PAAG_01347 | Paracoccidioides brasiliensis Pb01 actin cytoskeleton protein (VIP1) (267 aa)	0.664833
>PAAG_04829T0 | PAAG_04829 | Paracoccidioides brasiliensis Pb01 hypothetical protein (221 aa)	0.648889
>PAAG_04646T0 | PAAG_04646 | Paracoccidioides brasiliensis Pb01 mold-specific protein MS95 (292 aa)	0.608015
>PAAG_03382T0 | PAAG_03382 | Paracoccidioides brasiliensis Pb01 predicted protein (76 aa)	0.594272
>PAAG_05158T0 | PAAG_05158 | Paracoccidioides brasiliensis Pb01 proline rich antigen 2 (185 aa)	0.565493
>PAAG_03239T0 | PAAG_03239 | Paracoccidioides brasiliensis Pb01 hypothetical protein (177 aa)	0.531549
