# Supplementary material for: FungalRV: adhesin prediction and immunoinformatics portal for human fungal pathogens
Source: BMC Genomics. 2011 Apr 15;12:192. doi: 10.1186/1471-2164-12-192 (PMC3224177; doi:10.1186/1471-2164-12-192)
Supplement: Additional file 3 — GPI anchored proteins predicted as adhesin by FungalRV adhesin predictor. FungalRV adhesin predictor predicted many cell surface GPI anchored proteins as novel adhesins. These proteins along with their FungalRV adhesin predictor score are listed in this file. [file 1471-2164-12-192-S3.XLS]

## Sheet: Sheet1
GPI anchored proteins predicted as adhesin by "FungalRV adhesin Predictor".
Protein Name	ORF ID	Organism	FungalRV adhesin predictor score	Whether Gene Expressed
PGA54 (Putative GPI anchored)	orf19.2685	Candida albicans	2.1481	Yes
FGR23(Filamentous growth regulator)	orf19.1616	Candida albicans	2.0878	Not Known
PGA13(Putative GPI anchored)	orf19.6420	Candida albicans	1.9335	Not Known
HWP2(Hyphal Wall Protein)	orf19.3380	Candida albicans	1.8606	Not Known
PGA18(Putative GPI anchored)	orf19.301	Candida albicans	1.6509	Not Known
HYR3(Hyphally Regulated)	orf19.575	Candida albicans	1.5943	Not Known
PGA26(Putative GPI anchored)	orf19.2475	Candida albicans	1.5841	Not Known
FGR41(Filamentous growth regulator)	orf19.4910	Candida albicans	1.5766	Not Known
PGA22(Putative GPI anchored)	orf19.3738	Candida albicans	1.4803	Not Known
PGA38(Putative GPI anchored)	orf19.2758	Candida albicans	1.4514	Not Known
IFF4(IPF Family F)	orf19.7472	Candida albicans	1.4446	Not Known
IFF5(IPF Family F)	orf19.2879	Candida albicans	1.4153	Not Known
PGA6(Putative GPI anchored)	orf19.4765	Candida albicans	1.4072	Not Known
HYR1(Hyphally Regulated)	orf19.4975	Candida albicans	1.3673	Yes
PGA62(Putative GPI anchored)	orf19.2765	Candida albicans	1.2473	Not Known
PGA59(Putative GPI anchored)	orf19.2767	Candida albicans	1.2085	Yes
PGA55(Putative GPI anchored)	orf19.207	Candida albicans	1.0928	Not Known
PGA48(Putative GPI anchored)	orf19.6321	Candida albicans	1.0778	Not Known
RBT1(Repressed by TUP1)	orf19.1327	Candida albicans	1.0353	Not Known
PGA50(Putative GPI anchored)	orf19.1824	Candida albicans	0.978	Not Known
PGA41(Putative GPI anchored)	orf19.2906	Candida albicans	0.9344	Not Known
PGA25(Putative GPI anchored)	orf19.6336	Candida albicans	0.8863	Not Known
PGA42(Putative GPI anchored)	orf19.2907	Candida albicans	0.8766	Not Known
PGA60(Putative GPI anchored)	orf19.5588	Candida albicans	0.817	Not Known
PGA28(Putative GPI anchored)	orf19.5144	Candida albicans	0.784	Not Known
IFF6(IPF Family F)	orf19.4072	Candida albicans	0.7678	Not Known
PGA32(Putative GPI anchored)	orf19.6784	Candida albicans	0.6644	Not Known
CHT2(Chitinase)	orf19.3895	Candida albicans	0.6384	Not Known
IFF8(IPF Family F)	orf19.570	Candida albicans	0.6128	Not Known
HYR4(Hyphally Regulated)	orf19.3279	Candida albicans	0.5187	Not Known
GPI anchored protein, putative	Afu8g04370	Aspergillus fumigatus	0.99649	Not Known
GPI anchored protein, putative	Afu4g08960	Aspergillus fumigatus	0.844875	Not Known
GPI anchored protein, putative	Afu5g09960	Aspergillus fumigatus	0.781051	Not Known
GPI anchored protein, putative	Afu2g07800	Aspergillus fumigatus	0.640059	Not Known
GPI anchored protein, putative	Afu1g11220	Aspergillus fumigatus	0.597406	Not Known
GPI anchored protein, putative	Afu7g00970	Aspergillus fumigatus	0.572408	Not Known
GPI anchored protein, putative	Afu2g01140	Aspergillus fumigatus	0.545354	Not Known
Putative GPI anchored	CAGL0I10362g	Candida glabrata	2.0996	Not Known
Putative GPI anchored	CAGL0C03575g	Candida glabrata	2.0351	Not Known
Putative GPI anchored	CAGL0H10626g	Candida glabrata	1.8326	Not Known
Putative GPI anchored	CAGL0L09911g	Candida glabrata	1.6726	Not Known
Putative GPI anchored	CAGL0C00968g	Candida glabrata	1.5971	Not Known
Putative GPI anchored	CAGL0C01133g	Candida glabrata	1.481	Not Known
Putative GPI anchored	CAGL0E06666g	Candida glabrata	1.4453	Not Known
Putative GPI anchored	CAGL0L13332g	Candida glabrata	1.2985	Not Known
Putative GPI anchored	CAGL0M14069g	Candida glabrata	1.2691	Not Known
Putative GPI anchored	CAGL0K10164g	Candida glabrata	1.2535	Not Known
Putative GPI anchored	CAGL0K13024g	Candida glabrata	1.2456	Not Known
Putative GPI anchored	CAGL0I00220g	Candida glabrata	1.2337	Not Known
Putative GPI anchored	CAGL0C00253g	Candida glabrata	1.2318	Not Known
Putative GPI anchored	CAGL0M00132g	Candida glabrata	1.1945	Not Known
Putative GPI anchored	CAGL0C00209g	Candida glabrata	1.1867	Not Known
Putative GPI anchored	CAGL0G10219g	Candida glabrata	1.1719	Not Known
Putative GPI anchored	CAGL0G10175g	Candida glabrata	1.1571	Not Known
Putative GPI anchored	CAGL0E06644g	Candida glabrata	1.139	Not Known
Putative GPI anchored	CAGL0J01727g	Candida glabrata	1.1376	Not Known
Putative GPI anchored	CAGL0E01661g	Candida glabrata	1.1254	Not Known
Putative GPI anchored	CAGL0E06688g	Candida glabrata	1.0706	Not Known
Putative GPI anchored	CAGL0G04125g	Candida glabrata	1.0674	Not Known
Putative GPI anchored	CAGL0I10340g	Candida glabrata	1.0617	Not Known
Putative GPI anchored	CAGL0C00110g	Candida glabrata	1.0301	Not Known
Putative GPI anchored	CAGL0I10098g	Candida glabrata	1.0006	Not Known
Putative GPI anchored	CAGL0J11968g	Candida glabrata	1	Not Known
Putative GPI anchored	CAGL0L06424g	Candida glabrata	0.9392	Not Known
Putative GPI anchored	CAGL0M04169g	Candida glabrata	0.8786	Not Known
Putative GPI anchored	CAGL0J02552g	Candida glabrata	0.7406	Not Known
Putative GPI anchored	CAGL0K00110g	Candida glabrata	0.7397	Not Known
Putative GPI anchored	CAGL0M03773g	Candida glabrata	0.7204	Not Known
Putative GPI anchored	CAGL0D02530g	Candida glabrata	0.6716	Not Known
Putative GPI anchored	CAGL0M11726g	Candida glabrata	0.5353	Not Known
GPI anchored serine-threonine rich protein	BDBG_04623T0	Blastomyces dermatitidis	0.54978	Not Known
GPI anchored serine-threonine rich protein	HCAG_04587T0	Histoplasma capsulatum	1.04683	Not Known
GPI anchored serine-threonine rich protein	CIRT_04441	Coccidioides immitis	0.606715	Not Known
