# Supplementary material for: FungalRV: adhesin prediction and immunoinformatics portal for human fungal pathogens
Source: BMC Genomics. 2011 Apr 15;12:192. doi: 10.1186/1471-2164-12-192 (PMC3224177; doi:10.1186/1471-2164-12-192)
Supplement: Additional file 4 — Predicted adhesins from Candida glabrata with similarity to either flocculins or STA1. Predicted adhesins from Candida glabrata with similarity to either flocculins or STA1 by "FungalRV adhesin predictor" along with their "FungalRV adhesin predictor" scores are listed in this file. [file 1471-2164-12-192-S4.XLS]

## Sheet: Sheet1
Table listing predicted adhesins from Candida glabrata with similarity to either flocculins or STA1.
Protein Name	ORF ID	FungalRV adhesin predictor score
>gnl|GLV|CAGL0H10626g some similarities with uniprot|P32768 Saccharomyces cerevisiae YAR050w FLO1 [Candida glabrata] Complete CDS. CAGL0H10626g	CAGL0H10626g	1.8326
>gnl|GLV|CAGL0D06226g some similarities with uniprot|P39712 Saccharomyces cerevisiae YAL063c FLO9 [Candida glabrata] Complete CDS. CAGL0D06226g	CAGL0D06226g	1.6864
>gnl|GLV|CAGL0I10200g some similarities with uniprot|P38894 Saccharomyces cerevisiae YHR211W FLO5 [Candida glabrata] Complete CDS. CAGL0I10200g	CAGL0I10200g	1.5257
>gnl|GLV|CAGL0E06666g some similarities with uniprot|P08640 Saccharomyces cerevisiae YIR019c STA1 [Candida glabrata] Complete CDS. CAGL0E06666g	CAGL0E06666g	1.4453
>gnl|GLV|CAGL0L13332g some similarities with uniprot|P39712 Saccharomyces cerevisiae YAL063c FLO9 [Candida glabrata] Complete CDS. CAGL0L13332g	CAGL0L13332g	1.2985
>gnl|GLV|CAGL0M14069g some similarities with uniprot|P38894 Saccharomyces cerevisiae YHR211w FLO5 [Candida glabrata] Complete CDS. CAGL0M14069g	CAGL0M14069g	1.2691
>gnl|GLV|CAGL0I10147g some similarities with uniprot|P32768 Saccharomyces cerevisiae YAR050W FLO1 [Candida glabrata] Complete CDS. CAGL0I10147g	CAGL0I10147g	1.2643
>gnl|GLV|CAGL0K13024g some similarities with uniprot|P08640 Saccharomyces cerevisiae YIR019c STA1 [Candida glabrata] Complete CDS. CAGL0K13024g	CAGL0K13024g	1.2456
>gnl|GLV|CAGL0I00220g some similarities with uniprot|P32768 Saccharomyces cerevisiae YAR050w FLO1 [Candida glabrata] Complete CDS. CAGL0I00220g	CAGL0I00220g	1.2337
>gnl|GLV|CAGL0C00253g some similarities with uniprot|P08640 Saccharomyces cerevisiae YIR019c STA1 [Candida glabrata] Complete CDS. CAGL0C00253g	CAGL0C00253g	1.2318
>gnl|GLV|CAGL0M00132g some similarities with uniprot|P08640 Saccharomyces cerevisiae YIR019c STA1 [Candida glabrata] Complete CDS. CAGL0M00132g	CAGL0M00132g	1.1945
>gnl|GLV|CAGL0G10219g some similarities with uniprot|P38894 Saccharomyces cerevisiae YHR211w FLO5 [Candida glabrata] Complete CDS. CAGL0G10219g	CAGL0G10219g	1.1719
>gnl|GLV|CAGL0J01727g some similarities with uniprot|P08640 Saccharomyces cerevisiae YIR019c STA1 [Candida glabrata] Complete CDS. CAGL0J01727g	CAGL0J01727g	1.1376
>gnl|GLV|CAGL0E01661g some similarities with uniprot|P08640 Saccharomyces cerevisiae YIR019c STA1 [Candida glabrata] Complete CDS. CAGL0E01661g	CAGL0E01661g	1.1254
>gnl|GLV|CAGL0E06688g some similarities with uniprot|P36170 Saccharomyces cerevisiae YKR102W FLO10 Lectin-like protein [Candida glabrata] Complete CDS. CAGL0E06688g	CAGL0E06688g	1.0706
>gnl|GLV|CAGL0I10340g some similarities with uniprot|P39712 Saccharomyces cerevisiae YAL063c FLO9 [Candida glabrata] Complete CDS. CAGL0I10340g	CAGL0I10340g	1.0617
>gnl|GLV|CAGL0E06600g some similarities with uniprot|P38894 Saccharomyces cerevisiae YHR211w FLO5 [Candida glabrata] Complete CDS. CAGL0E06600g	CAGL0E06600g	1.0588
>gnl|GLV|CAGL0C00110g some similarities with uniprot|P36170 Saccharomyces cerevisiae YKR102w FLO10 [Candida glabrata] Complete CDS. CAGL0C00110g	CAGL0C00110g	1.0301
>gnl|GLV|CAGL0I10098g some similarities with uniprot|P08640 Saccharomyces cerevisiae YIR019c STA1 [Candida glabrata] Complete CDS. CAGL0I10098g	CAGL0I10098g	1.0006
>gnl|GLV|CAGL0C00847g some similarities with uniprot|P08640 Saccharomyces cerevisiae YIR019c STA1 [Candida glabrata] Complete CDS. CAGL0C00847g	CAGL0C00847g	1.0003
>gnl|GLV|CAGL0J11968g some similarities with uniprot|P08640 Saccharomyces cerevisiae YIR019c STA1 [Candida glabrata] Complete CDS. CAGL0J11968g	CAGL0J11968g	1
>gnl|GLV|CAGL0E00275g some similarities with uniprot|P36170 Saccharomyces cerevisiae YKR102w FLO10 [Candida glabrata] Complete CDS. CAGL0E00275g	CAGL0E00275g	0.9998
