# Supplementary material for: FungalRV: adhesin prediction and immunoinformatics portal for human fungal pathogens
Source: BMC Genomics. 2011 Apr 15;12:192. doi: 10.1186/1471-2164-12-192 (PMC3224177; doi:10.1186/1471-2164-12-192)
Supplement: Additional file 5 — "FungalRV adhesin predictor" scores of In-silico predicted adhesins by Weig et al. "FungalRV adhesin predictor" scores of In-silico predicted adhesins by Weig et al. are listed in this file. [file 1471-2164-12-192-S5.XLS]

## Sheet: Sheet1
File representing “FungalRV adhesin predictor” scores of In-silico predicted adhesins by Weig et al.
Protein	Score
>gnl|GLV|CAGL0I10362g no similarity [Candida glabrata] Complete CDS. CAGL0I10362g	2.09962
>gnl|GLV|CAGL0H10626g some similarities with uniprot|P32768 Saccharomyces cerevisiae YAR050w FLO1 [Candida glabrata] Complete CDS. CAGL0H10626g	1.83262
>gnl|GLV|CAGL0L09911g no similarity [Candida glabrata] Complete CDS. CAGL0L09911g	1.67258
>gnl|GLV|CAGL0C00968g some similarities with uniprot|Q08294 Saccharomyces cerevisiae YOL155c [Candida glabrata] Complete CDS. CAGL0C00968g	1.59707
>gnl|GLV|CAGL0C01133g some similarities with uniprot|Q08294 Saccharomyces cerevisiae YOL155c [Candida glabrata] Complete CDS. CAGL0C01133g	1.481
>gnl|GLV|CAGL0E06666g some similarities with uniprot|P08640 Saccharomyces cerevisiae YIR019c STA1 [Candida glabrata] Complete CDS. CAGL0E06666g	1.44533
>gnl|GLV|CAGL0L13332g some similarities with uniprot|P39712 Saccharomyces cerevisiae YAL063c FLO9 [Candida glabrata] Complete CDS. CAGL0L13332g	1.29845
>gnl|GLV|CAGL0M14069g some similarities with uniprot|P38894 Saccharomyces cerevisiae YHR211w FLO5 [Candida glabrata] Complete CDS. CAGL0M14069g	1.26905
>gnl|GLV|CAGL0K13024g some similarities with uniprot|P08640 Saccharomyces cerevisiae YIR019c STA1 [Candida glabrata] Complete CDS. CAGL0K13024g	1.24565
>gnl|GLV|CAGL0I00220g some similarities with uniprot|P32768 Saccharomyces cerevisiae YAR050w FLO1 [Candida glabrata] Complete CDS. CAGL0I00220g	1.23375
>gnl|GLV|CAGL0C00253g some similarities with uniprot|P08640 Saccharomyces cerevisiae YIR019c STA1 [Candida glabrata] Complete CDS. CAGL0C00253g	1.2318
>gnl|GLV|CAGL0M00132g some similarities with uniprot|P08640 Saccharomyces cerevisiae YIR019c STA1 [Candida glabrata] Complete CDS. CAGL0M00132g	1.19445
>gnl|GLV|CAGL0G10219g some similarities with uniprot|P38894 Saccharomyces cerevisiae YHR211w FLO5 [Candida glabrata] Complete CDS. CAGL0G10219g	1.17187
>gnl|GLV|CAGL0E06644g uniprot|Q9Y7E9 Candida glabrata CAGL0E06644g Flo1p- related lectin [Candida glabrata] Complete CDS. CAGL0E06644g	1.13897
>gnl|GLV|CAGL0J01727g some similarities with uniprot|P08640 Saccharomyces cerevisiae YIR019c STA1 [Candida glabrata] Complete CDS. CAGL0J01727g	1.13759
>gnl|GLV|CAGL0E01661g some similarities with uniprot|P08640 Saccharomyces cerevisiae YIR019c STA1 [Candida glabrata] Complete CDS. CAGL0E01661g	1.12542
>gnl|GLV|CAGL0E06688g some similarities with uniprot|P36170 Saccharomyces cerevisiae YKR102W FLO10 Lectin-like protein [Candida glabrata] Complete CDS. CAGL0E06688g	1.07062
>gnl|GLV|CAGL0G04125g weakly similar to uniprot|P20840 Saccharomyces cerevisiae YJR004c SAG1 alpha-agglutinin [Candida glabrata] Complete CDS. CAGL0G04125g	1.06738
>gnl|GLV|CAGL0I10340g some similarities with uniprot|P39712 Saccharomyces cerevisiae YAL063c FLO9 [Candida glabrata] Complete CDS. CAGL0I10340g	1.06167
>gnl|GLV|CAGL0C00110g some similarities with uniprot|P36170 Saccharomyces cerevisiae YKR102w FLO10 [Candida glabrata] Complete CDS. CAGL0C00110g	1.03014
>gnl|GLV|CAGL0I10098g some similarities with uniprot|P08640 Saccharomyces cerevisiae YIR019c STA1 [Candida glabrata] Complete CDS. CAGL0I10098g	1.00063
>gnl|GLV|CAGL0J11968g some similarities with uniprot|P08640 Saccharomyces cerevisiae YIR019c STA1 [Candida glabrata] Complete CDS. CAGL0J11968g	1.00002
>gnl|GLV|CAGL0J02552g some similarities with CA1576|CaHYR1 Candida albicans CaHYR1 and DEHA-IPF10153.1 Debaryomyces hansenii [Candida glabrata] Complete CDS. CAGL0J02552g	0.740555
>gnl|GLV|CAGL0K00110g some similarities with uniprot|Q08294 Saccharomyces cerevisiae YOL155c [Candida glabrata] Complete CDS. CAGL0K00110g	0.739667
>gnl|GLV|CAGL0I07293g no similarity [Candida glabrata] Complete CDS. CAGL0I07293g	0.399169
>gnl|GLV|CAGL0J02508g some similarities with CA1576|CaHYR1 Candida albicans CaHYR1 and DEHA-IPF10153.1 Debaryomyces hansenii [Candida glabrata] Complete CDS. CAGL0J02508g	0.39495
>gnl|GLV|CAGL0J02530g some similarities with CA1621|CaIFF6 Candida albicans CaIFF6 and DEHA-IPF4655.1 Debaryomyces hansenii [Candida glabrata] Complete CDS. CAGL0J02530g	0.220949
>gnl|GLV|CAGL0H00110g some similarities with uniprot|P08640 Saccharomyces cerevisiae YIR019c STA1 [Candida glabrata] Complete CDS. CAGL0H00110g	0.192829
