# Supplementary material for: FungalRV: adhesin prediction and immunoinformatics portal for human fungal pathogens
Source: BMC Genomics. 2011 Apr 15;12:192. doi: 10.1186/1471-2164-12-192 (PMC3224177; doi:10.1186/1471-2164-12-192)
Supplement: Additional file 6 — Adhesins and adhesin like proteins predicted by "FungalRV adhesin predictor" in other pathogenic fungi with low incidence of occurrence. The file lists adhesins and adhesin like proteins obtained by "FungalRV adhesin predictor" run on entire proteomes of some of the human pathogenic fungi with low incidence of occurrence along with their FungalRV adhesin predictor scores. [file 1471-2164-12-192-S6.XLS]

## Sheet: Sheet1
Adhesins and adhesin like proteins predicted by “FungalRV adhesin predictor” in other pathogenic fungi with low incidence of occurrence
FungalRV_adhesin_predictor Output
Input File: c_dubliniensis_filtered
Protein	Score
>Cd36_86290 |||agglutinin-like protein, putative|Candida dubliniensis|chr 3|||Manual	2.86098
>Cd36_64220 |||agglutinin-like protein, putative|Candida dubliniensis|chr 6|||Manual	2.48546
>Cd36_64210 |||agglutinin-like protein, putative|Candida dubliniensis|chr 6|||Manual	2.38374
>Cd36_42920 |||GPI-anchored protein, putative|Candida dubliniensis|chr 4|||Manual	2.25428
>Cd36_64800 |||agglutinin-like protein, putative|Candida dubliniensis|chr 6|||Manual	2.25167
>Cd36_72940 |||cell wall protein, putative|Candida dubliniensis|chr 7|||Manual	2.20858
>Cd36_64610 |||agglutinin-like protein, putative|Candida dubliniensis|chr 6|||Manual	2.13784
>Cd36_82280 |||cell surface flocculin, putative|Candida dubliniensis|chr 3|||Manual	2.11177
>Cd36_23630 |||cell wall protein, putative|Candida dubliniensis|chr 2|||Manual	2.08659
>Cd36_34100 |||flocculation protein precursor, putative|Candida dubliniensis|chr R|||Manual	1.9542
>Cd36_81210 |||mucin-like protein, putative|Candida dubliniensis|chr 3|||Manual	1.83592
>Cd36_65010 |||agglutinin-like protein, putative|Candida dubliniensis|chr 6|||Manual	1.81124
>Cd36_83030 |||repetitive cell surface protein, putative|Candida dubliniensis|chr 3|||Manual	1.79595
>Cd36_43420 |||cell surface flocculin, putative|Candida dubliniensis|chr 4|||Manual	1.73486
>Cd36_43360 |||hyphal wall protein|Candida dubliniensis|chr 4|||Manual	1.64391
>Cd36_27270 |||conserved hypothetical protein|Candida dubliniensis|chr R|||Manual	1.62572
>Cd36_05640 |||conserved hypothetical protein|Candida dubliniensis|chr 1|||Manual	1.60302
>Cd36_09790 |||conserved hypothetical protein|Candida dubliniensis|chr 1|||Manual	1.58801
>Cd36_53810 |||glucosidase precursor, putative|Candida dubliniensis|chr 5|||Manual	1.56264
>Cd36_46030 |||conserved hypothetical protein|Candida dubliniensis|chr 4|||Manual	1.50328
>Cd36_08570 |||cell wall (manno)protein (precursor), putative|Candida dubliniensis|chr 1|||Manual	1.44311
>Cd36_42250 |||covalently-linked cell wall protein precursor, putative|Candida dubliniensis|chr 4|||Manual	1.43354
>Cd36_42320 |||mucin-like protein, putative|Candida dubliniensis|chr 4|||Manual	1.30291
>Cd36_51670 |||hyphally-regulated cell wall protein precursor, putative|Candida dubliniensis|chr 5|||Manual	1.27993
>Cd36_54580 |||conserved hypothetical protein|Candida dubliniensis|chr 5|||Manual	1.26633
>Cd36_30290 |||conserved hypothetical protein|Candida dubliniensis|chr R|||Manual	1.20792
>Cd36_50710 |||cell wall protein, putative|Candida dubliniensis|chr 5|||Manual	1.19684
>Cd36_05430 |||conserved hypothetical protein|Candida dubliniensis|chr 1|||Manual	1.19262
>Cd36_23160 |||conserved hypothetical protein|Candida dubliniensis|chr 2|||Manual	1.16409
>Cd36_42270 ||||Candida dubliniensis|chr 4|||Manual	1.16257
>Cd36_60800 |||Septation protein SUN4 [Precursor], putative|Candida dubliniensis|chr 6|||Manual	1.15188
>Cd36_25710 |||potential Hyr1-like cell wall protein, putative|Candida dubliniensis|chr R|||Manual	1.13685
>Cd36_16640 |||cell surface flocculin, putative|Candida dubliniensis|chr 2|||Manual	1.07179
>Cd36_12920 |||SUN-family member, beta-glucosidase, putative|Candida dubliniensis|chr 1|||Manual	1.06863
>Cd36_46040 |||conserved hypothetical protein|Candida dubliniensis|chr 4|||Manual	1.06419
>Cd36_86150 |||agglutinin-like protein, putative|Candida dubliniensis|chr 3|||Manual	1.03527
>Cd36_45820 |||conserved hypothetical protein|Candida dubliniensis|chr 4|||Manual	0.974011
>Cd36_73750 |||hypothetical aspartic acid-rich protein, Candida conserved|Candida dubliniensis|chr 7|||Manual	0.972766
>Cd36_60170 |||hyphally-regulated cell wall protein, putative|Candida dubliniensis|chr 6|||Manual	0.954123
>Cd36_11230 |||conserved hypothetical protein|Candida dubliniensis|chr 1|||Manual	0.949778
>Cd36_54650 |||alcohol dehydrogenase 1, putative|Candida dubliniensis|chr 5|||Manual	0.927903
>Cd36_23170 |||conserved hypothetical protein|Candida dubliniensis|chr 2|||Manual	0.909084
>Cd36_35130 |||chitinase 3 precursor, putative|Candida dubliniensis|chr R|||Manual	0.900395
>Cd36_17460 |||an1-type zinc finger protein, putative|Candida dubliniensis|chr 2|||Manual	0.851319
>Cd36_70400 |||conserved hypothetical protein|Candida dubliniensis|chr 7|||Manual	0.837949
>Cd36_29150 |||Hyr1-like cell wall protein, putative|Candida dubliniensis|chr R|||Manual	0.819854
>Cd36_87090 |||proteophosphoglycan, putative|Candida dubliniensis|chr 3|||Manual	0.818479
>Cd36_09750 |||conserved hypothetical protein|Candida dubliniensis|chr 1|||Manual	0.787254
>Cd36_54185 |||copper resistance-associated metallothionein, putative|Candida dubliniensis|chr 5|||Manual	0.748339
>Cd36_28830 |||hyphally-regulated protein precursor, putative|Candida dubliniensis|chr R|||Manual	0.736383
>Cd36_52250 |||integrin alpha chain-like protein, putative|Candida dubliniensis|chr 5|||Manual	0.727601
>Cd36_23350 |||stress response protein, putative|Candida dubliniensis|chr 2|||Manual	0.717422
>Cd36_43400 |||GPI-anchored cell surface glycoprotein (flocculin), putative|Candida dubliniensis|chr 4|||Manual	0.715083
>Cd36_01790 |||conserved hypothetical protein|Candida dubliniensis|chr 1|||Manual	0.686917
>Cd36_64660 |||conserved hypothetical protein|Candida dubliniensis|chr 6|||Manual	0.663132
>Cd36_07850 |||alcohol dehydrogenase, putative|Candida dubliniensis|chr 1|||Manual	0.648881
>Cd36_10070 |||DHN family protein, putative|Candida dubliniensis|chr 1|||Manual	0.634193
>Cd36_53480 |||conserved hypothetical protein|Candida dubliniensis|chr 5|||Manual	0.632226
>Cd36_23050 |||protein pir1 homologue, putative|Candida dubliniensis|chr 2|||Manual	0.621099
>Cd36_22720 |||flocculation protein, putative|Candida dubliniensis|chr 2|||Manual	0.604735
>Cd36_16030 |||conserved hypothetical protein|Candida dubliniensis|chr 2|||Manual	0.596392
>Cd36_02530 |||conserved hypothetical protein|Candida dubliniensis|chr 1|||Manual	0.568625
>Cd36_72760 |||conserved hypothetical protein|Candida dubliniensis|chr 7|||Manual	0.567941
>Cd36_84120 |||cell wall synthesis protein precursor, putative|Candida dubliniensis|chr 3|||Manual	0.557212
>Cd36_45880 |||sorbitol utilization protein, putative|Candida dubliniensis|chr 4|||Manual	0.550754
>Cd36_03430 |||endo-1,3-beta-glucanase, putative|Candida dubliniensis|chr 1|||Manual	0.543516
>Cd36_61280 |||proteasome-interacting protein, putative|Candida dubliniensis|chr 6|||Manual	0.538952
>Cd36_85240 |||conserved hypothetical protein|Candida dubliniensis|chr 3|||Manual	0.53545
>Cd36_64000 |||conserved hypothetical protein|Candida dubliniensis|chr 6|||Manual	0.521366

## Sheet: Sheet2
FungalRV_adhesin_predictor Output
Input File: c_tropicalis_filtered
Protein	Score
>CTRT_02182 | CTRG_02182 | Candida tropicalis predicted protein (1262 aa)	3.2107
>CTRT_02566 | CTRG_02566 | Candida tropicalis predicted protein (741 aa)	2.40952
>CTRT_02293 | CTRG_02293 | Candida tropicalis hypothetical protein similar to intestinal mucin (1025 aa)	2.3805
>CTRT_00941 | CTRG_00941 | Candida tropicalis conserved hypothetical protein (2955 aa)	2.32694
>CTRT_03333 | CTRG_03333 | Candida tropicalis predicted protein (248 aa)	2.282
>CTRT_02444 | CTRG_02444 | Candida tropicalis predicted protein (1580 aa)	2.24758
>CTRT_05652 | CTRG_05652 | Candida tropicalis predicted protein (462 aa)	2.18606
>CTRT_03085 | CTRG_03085 | Candida tropicalis predicted protein (552 aa)	2.14805
>CTRT_02409 | CTRG_02409 | Candida tropicalis predicted protein (790 aa)	2.14552
>CTRT_00154 | CTRG_00154 | Candida tropicalis predicted protein (200 aa)	2.02544
>CTRT_03788 | CTRG_03788 | Candida tropicalis conserved hypothetical protein (538 aa)	2.01181
>CTRT_03882 | CTRG_03882 | Candida tropicalis conserved hypothetical protein (1611 aa)	1.97219
>CTRT_00278 | CTRG_00278 | Candida tropicalis predicted protein (351 aa)	1.96938
>CTRT_03330 | CTRG_03330 | Candida tropicalis predicted protein (341 aa)	1.96698
>CTRT_03798 | CTRG_03798 | Candida tropicalis conserved hypothetical protein (2268 aa)	1.94278
>CTRT_00544 | CTRG_00544 | Candida tropicalis predicted protein (211 aa)	1.9025
>CTRT_05827 | CTRG_05827 | Candida tropicalis predicted protein (686 aa)	1.8876
>CTRT_01967 | CTRG_01967 | Candida tropicalis predicted protein (735 aa)	1.88448
>CTRT_03786 | CTRG_03786 | Candida tropicalis conserved hypothetical protein (964 aa)	1.86747
>CTRT_03870 | CTRG_03870 | Candida tropicalis predicted protein (706 aa)	1.81997
>CTRT_02585 | CTRG_02585 | Candida tropicalis predicted protein (790 aa)	1.81601
>CTRT_01039 | CTRG_01039 | Candida tropicalis predicted protein (653 aa)	1.76628
>CTRT_05858 | CTRG_05858 | Candida tropicalis predicted protein (192 aa)	1.7316
>CTRT_05130 | CTRG_05130 | Candida tropicalis predicted protein (835 aa)	1.71437
>CTRT_03791 | CTRG_03791 | Candida tropicalis conserved hypothetical protein (519 aa)	1.65974
>CTRT_03787 | CTRG_03787 | Candida tropicalis conserved hypothetical protein (1404 aa)	1.63357
>CTRT_01030 | CTRG_01030 | Candida tropicalis conserved hypothetical protein (1357 aa)	1.61038
>CTRT_02074 | CTRG_02074 | Candida tropicalis predicted protein (346 aa)	1.58398
>CTRT_00149 | CTRG_00149 | Candida tropicalis predicted protein (628 aa)	1.57456
>CTRT_01921 | CTRG_01921 | Candida tropicalis predicted protein (578 aa)	1.56756
>CTRT_02565 | CTRG_02565 | Candida tropicalis hypothetical protein similar to mucin (1081 aa)	1.55333
>CTRT_03797 | CTRG_03797 | Candida tropicalis conserved hypothetical protein (561 aa)	1.54252
>CTRT_05129 | CTRG_05129 | Candida tropicalis predicted protein (441 aa)	1.52814
>CTRT_02071 | CTRG_02071 | Candida tropicalis conserved hypothetical protein (1406 aa)	1.52652
>CTRT_01923 | CTRG_01923 | Candida tropicalis conserved hypothetical protein (1627 aa)	1.51524
>CTRT_03032 | CTRG_03032 | Candida tropicalis predicted protein (1014 aa)	1.50997
>CTRT_02292 | CTRG_02292 | Candida tropicalis predicted protein (395 aa)	1.45948
>CTRT_05128 | CTRG_05128 | Candida tropicalis predicted protein (469 aa)	1.43303
>CTRT_02201 | CTRG_02201 | Candida tropicalis predicted protein (1039 aa)	1.40375
>CTRT_01855 | CTRG_01855 | Candida tropicalis predicted protein (1066 aa)	1.36183
>CTRT_03871 | CTRG_03871 | Candida tropicalis conserved hypothetical protein (620 aa)	1.3278
>CTRT_05837 | CTRG_05837 | Candida tropicalis predicted protein (179 aa)	1.30658
>CTRT_04224 | CTRG_04224 | Candida tropicalis predicted protein (926 aa)	1.29032
>CTRT_02229 | CTRG_02229 | Candida tropicalis predicted protein (1802 aa)	1.28739
>CTRT_00155 | CTRG_00155 | Candida tropicalis predicted protein (117 aa)	1.25145
>CTRT_00478 | CTRG_00478 | Candida tropicalis predicted protein (1011 aa)	1.24093
>CTRT_04476 | CTRG_04476 | Candida tropicalis predicted protein (278 aa)	1.20878
>CTRT_01028 | CTRG_01028 | Candida tropicalis conserved hypothetical protein (739 aa)	1.18115
>CTRT_02076 | CTRG_02076 | Candida tropicalis hypothetical protein similar to dopamine receptor D4 (1088 aa)	1.17693
>CTRT_04820 | CTRG_04820 | Candida tropicalis predicted protein (130 aa)	1.16353
>CTRT_02567 | CTRG_02567 | Candida tropicalis predicted protein (296 aa)	1.16308
>CTRT_05838 | CTRG_05838 | Candida tropicalis predicted protein (1953 aa)	1.16091
>CTRT_02188 | CTRG_02188 | Candida tropicalis predicted protein (670 aa)	1.12977
>CTRT_04225 | CTRG_04225 | Candida tropicalis predicted protein (320 aa)	1.1284
>CTRT_01916 | CTRG_01916 | Candida tropicalis predicted protein (270 aa)	1.12494
>CTRT_01325 | CTRG_01325 | Candida tropicalis conserved hypothetical protein (123 aa)	1.11889
>CTRT_03262 | CTRG_03262 | Candida tropicalis predicted protein (202 aa)	1.08635
>CTRT_04599 | CTRG_04599 | Candida tropicalis predicted protein (226 aa)	1.07671
>CTRT_03668 | CTRG_03668 | Candida tropicalis protein NCA3, mitochondrial precursor (376 aa)	1.07609
>CTRT_05065 | CTRG_05065 | Candida tropicalis predicted protein (1518 aa)	1.0708
>CTRT_00233 | CTRG_00233 | Candida tropicalis predicted protein (1384 aa)	1.06667
>CTRT_05162 | CTRG_05162 | Candida tropicalis predicted protein (604 aa)	1.06313
>CTRT_01029 | CTRG_01029 | Candida tropicalis predicted protein (243 aa)	1.03836
>CTRT_01038 | CTRG_01038 | Candida tropicalis conserved hypothetical protein (531 aa)	1.02791
>CTRT_05377 | CTRG_05377 | Candida tropicalis predicted protein (1033 aa)	1.00567
>CTRT_05163 | CTRG_05163 | Candida tropicalis predicted protein (532 aa)	1.00282
>CTRT_00477 | CTRG_00477 | Candida tropicalis predicted protein (930 aa)	0.979693
>CTRT_02075 | CTRG_02075 | Candida tropicalis hypothetical protein similar to dopamine receptor D4 (201 aa)	0.975566
>CTRT_02718 | CTRG_02718 | Candida tropicalis predicted protein (474 aa)	0.974296
>CTRT_01856 | CTRG_01856 | Candida tropicalis predicted protein (632 aa)	0.952398
>CTRT_04920 | CTRG_04920 | Candida tropicalis predicted protein (307 aa)	0.93941
>CTRT_02105 | CTRG_02105 | Candida tropicalis predicted protein (296 aa)	0.938214
>CTRT_05677 | CTRG_05677 | Candida tropicalis predicted protein (173 aa)	0.937018
>CTRT_05198 | CTRG_05198 | Candida tropicalis conserved hypothetical protein (666 aa)	0.932596
>CTRT_01926 | CTRG_01926 | Candida tropicalis predicted protein (1690 aa)	0.91979
>CTRT_05850 | CTRG_05850 | Candida tropicalis predicted protein (157 aa)	0.912776
>CTRT_01922 | CTRG_01922 | Candida tropicalis predicted protein (750 aa)	0.907169
>CTRT_05658 | CTRG_05658 | Candida tropicalis predicted protein (433 aa)	0.896796
>CTRT_00263 | CTRG_00263 | Candida tropicalis hypothetical protein similar to potential cell wall glycosidase (474 aa)	0.878308
>CTRT_04505 | CTRG_04505 | Candida tropicalis predicted protein (168 aa)	0.867018
>CTRT_03799 | CTRG_03799 | Candida tropicalis predicted protein (138 aa)	0.817541
>CTRT_03164 | CTRG_03164 | Candida tropicalis conserved hypothetical protein (223 aa)	0.813355
>CTRT_03450 | CTRG_03450 | Candida tropicalis predicted protein (211 aa)	0.811888
>CTRT_01272 | CTRG_01272 | Candida tropicalis predicted protein (1629 aa)	0.776877
>CTRT_02327 | CTRG_02327 | Candida tropicalis cell wall synthesis protein KRE9 precursor (272 aa)	0.774693
>CTRT_04937 | CTRG_04937 | Candida tropicalis predicted protein (427 aa)	0.769927
>CTRT_06243 | CTRG_06243 | Candida tropicalis predicted protein (682 aa)	0.765459
>CTRT_04988 | CTRG_04988 | Candida tropicalis predicted protein (185 aa)	0.762332
>CTRT_05174 | CTRG_05174 | Candida tropicalis predicted protein (280 aa)	0.745546
>CTRT_05199 | CTRG_05199 | Candida tropicalis predicted protein (747 aa)	0.743305
>CTRT_04893 | CTRG_04893 | Candida tropicalis conserved hypothetical protein (443 aa)	0.724921
>CTRT_05676 | CTRG_05676 | Candida tropicalis predicted protein (646 aa)	0.717215
>CTRT_04477 | CTRG_04477 | Candida tropicalis predicted protein (781 aa)	0.715338
>CTRT_01852 | CTRG_01852 | Candida tropicalis predicted protein (936 aa)	0.709022
>CTRT_02507 | CTRG_02507 | Candida tropicalis predicted protein (168 aa)	0.707548
>CTRT_03251 | CTRG_03251 | Candida tropicalis predicted protein (312 aa)	0.703857
>CTRT_02227 | CTRG_02227 | Candida tropicalis predicted protein (423 aa)	0.696504
>CTRT_02145 | CTRG_02145 | Candida tropicalis conserved hypothetical protein (150 aa)	0.679708
>CTRT_03712 | CTRG_03712 | Candida tropicalis conserved hypothetical protein (552 aa)	0.679306
>CTRT_03007 | CTRG_03007 | Candida tropicalis predicted protein (137 aa)	0.678479
>CTRT_04954 | CTRG_04954 | Candida tropicalis conserved hypothetical protein (198 aa)	0.665704
>CTRT_05482 | CTRG_05482 | Candida tropicalis alcohol dehydrogenase 2 (349 aa)	0.660671
>CTRT_00160 | CTRG_00160 | Candida tropicalis predicted protein (352 aa)	0.658711
>CTRT_04424 | CTRG_04424 | Candida tropicalis predicted protein (250 aa)	0.657511
>CTRT_06242 | CTRG_06242 | Candida tropicalis predicted protein (748 aa)	0.655402
>CTRT_05458 | CTRG_05458 | Candida tropicalis hypothetical protein similar to potential cell wall glucanase (541 aa)	0.653861
>CTRT_04899 | CTRG_04899 | Candida tropicalis predicted protein (231 aa)	0.647839
>CTRT_02405 | CTRG_02405 | Candida tropicalis predicted protein (159 aa)	0.626969
>CTRT_00875 | CTRG_00875 | Candida tropicalis predicted protein (1063 aa)	0.602833
>CTRT_04968 | CTRG_04968 | Candida tropicalis predicted protein (148 aa)	0.602148
>CTRT_05650 | CTRG_05650 | Candida tropicalis hypothetical protein similar to dopamine receptor D4 (255 aa)	0.583093
>CTRT_01042 | CTRG_01042 | Candida tropicalis predicted protein (725 aa)	0.573489
>CTRT_02557 | CTRG_02557 | Candida tropicalis conserved hypothetical protein (120 aa)	0.568935
>CTRT_01924 | CTRG_01924 | Candida tropicalis conserved hypothetical protein (827 aa)	0.568175
>CTRT_05202 | CTRG_05202 | Candida tropicalis predicted protein (397 aa)	0.563304
>CTRT_05451 | CTRG_05451 | Candida tropicalis predicted protein (140 aa)	0.552853
>CTRT_03687 | CTRG_03687 | Candida tropicalis predicted protein (300 aa)	0.551146
>CTRT_01277 | CTRG_01277 | Candida tropicalis hypothetical protein similar to UTR4 (241 aa)	0.535246
>CTRT_04685 | CTRG_04685 | Candida tropicalis predicted protein (589 aa)	0.5291
>CTRT_03426 | CTRG_03426 | Candida tropicalis predicted protein (121 aa)	0.523898

## Sheet: Sheet3
FungalRV_adhesin_predictor Output
Input File: c_guilliermondii_filtered
Protein	Score
>PGUT_05662 | PGUG_05662 | Candida guilliermondii predicted protein (564 aa)	2.30862
>PGUT_04977 | PGUG_04977 | Candida guilliermondii predicted protein (892 aa)	2.20803
>PGUT_03259 | PGUG_03259 | Candida guilliermondii hypothetical protein (2341 aa)	2.06187
>PGUT_05664 | PGUG_05664 | Candida guilliermondii predicted protein (333 aa)	2.04989
>PGUT_03330 | PGUG_03330 | Candida guilliermondii hypothetical protein (1397 aa)	1.98541
>PGUT_02299 | PGUG_02299 | Candida guilliermondii predicted protein (1280 aa)	1.94946
>PGUT_02521 | PGUG_02521 | Candida guilliermondii predicted protein (590 aa)	1.83385
>PGUT_04581 | PGUG_04581 | Candida guilliermondii predicted protein (417 aa)	1.61874
>PGUT_04649 | PGUG_04649 | Candida guilliermondii predicted protein (734 aa)	1.56921
>PGUT_00912 | PGUG_00912 | Candida guilliermondii predicted protein (229 aa)	1.5029
>PGUT_01202 | PGUG_01202 | Candida guilliermondii hypothetical protein (1751 aa)	1.33857
>PGUT_02302 | PGUG_02302 | Candida guilliermondii hypothetical protein (679 aa)	1.28888
>PGUT_04875 | PGUG_04875 | Candida guilliermondii conserved hypothetical protein (163 aa)	1.27017
>PGUT_04576 | PGUG_04576 | Candida guilliermondii predicted protein (221 aa)	1.22069
>PGUT_01219 | PGUG_01219 | Candida guilliermondii hypothetical protein (1130 aa)	1.20707
>PGUT_05146 | PGUG_05146 | Candida guilliermondii predicted protein (149 aa)	1.19873
>PGUT_01942 | PGUG_01942 | Candida guilliermondii predicted protein (283 aa)	1.14782
>PGUT_05906 | PGUG_05906 | Candida guilliermondii hypothetical protein (1112 aa)	1.06196
>PGUT_00673 | PGUG_00673 | Candida guilliermondii hypothetical protein (813 aa)	1.03475
>PGUT_05809 | PGUG_05809 | Candida guilliermondii hypothetical protein (454 aa)	1.03409
>PGUT_02340 | PGUG_02340 | Candida guilliermondii hypothetical protein (466 aa)	1.03059
>PGUT_04856 | PGUG_04856 | Candida guilliermondii predicted protein (632 aa)	0.981725
>PGUT_03605 | PGUG_03605 | Candida guilliermondii hypothetical protein (379 aa)	0.966457
>PGUT_03158 | PGUG_03158 | Candida guilliermondii hypothetical protein (962 aa)	0.897672
>PGUT_00231 | PGUG_00231 | Candida guilliermondii hypothetical protein (228 aa)	0.876306
>PGUT_00934 | PGUG_00934 | Candida guilliermondii predicted protein (224 aa)	0.844994
>PGUT_05717 | PGUG_05717 | Candida guilliermondii hypothetical protein (126 aa)	0.808972
>PGUT_04627 | PGUG_04627 | Candida guilliermondii hypothetical protein (220 aa)	0.776902
>PGUT_02339 | PGUG_02339 | Candida guilliermondii hypothetical protein (409 aa)	0.733672
>PGUT_03844 | PGUG_03844 | Candida guilliermondii hypothetical protein (70 aa)	0.717722
>PGUT_03450 | PGUG_03450 | Candida guilliermondii hypothetical protein (391 aa)	0.694697
>PGUT_00064 | PGUG_00064 | Candida guilliermondii predicted protein (271 aa)	0.681589
>PGUT_01968 | PGUG_01968 | Candida guilliermondii predicted protein (210 aa)	0.669836
>PGUT_01887 | PGUG_01887 | Candida guilliermondii hypothetical protein (167 aa)	0.658454
>PGUT_02550 | PGUG_02550 | Candida guilliermondii hypothetical protein (343 aa)	0.64554
>PGUT_02824 | PGUG_02824 | Candida guilliermondii predicted protein (131 aa)	0.645022
>PGUT_03846 | PGUG_03846 | Candida guilliermondii predicted protein (115 aa)	0.644288
>PGUT_02868 | PGUG_02868 | Candida guilliermondii predicted protein (820 aa)	0.64167
>PGUT_01940 | PGUG_01940 | Candida guilliermondii predicted protein (189 aa)	0.639563
>PGUT_04664 | PGUG_04664 | Candida guilliermondii calmodulin (208 aa)	0.607213
>PGUT_01604 | PGUG_01604 | Candida guilliermondii hypothetical protein (74 aa)	0.600238
>PGUT_05627 | PGUG_05627 | Candida guilliermondii predicted protein (175 aa)	0.589832
>PGUT_02623 | PGUG_02623 | Candida guilliermondii hypothetical protein similar to potential DL-glycerol-3-phosphatase (254 aa)	0.581626
>PGUT_01699 | PGUG_01699 | Candida guilliermondii predicted protein (306 aa)	0.564469
>PGUT_04747 | PGUG_04747 | Candida guilliermondii predicted protein (180 aa)	0.56301
>PGUT_03067 | PGUG_03067 | Candida guilliermondii hypothetical protein (269 aa)	0.555078
>PGUT_01418 | PGUG_01418 | Candida guilliermondii hypothetical protein (307 aa)	0.539231
>PGUT_02791 | PGUG_02791 | Candida guilliermondii hypothetical protein (403 aa)	0.533048
>PGUT_00814 | PGUG_00814 | Candida guilliermondii hypothetical protein (306 aa)	0.526335
>PGUT_03118 | PGUG_03118 | Candida guilliermondii hypothetical protein (184 aa)	0.520089
>PGUT_04917 | PGUG_04917 | Candida guilliermondii hypothetical protein (382 aa)	0.516987

## Sheet: Sheet4
FungalRV_adhesin_predictor Output
Input File: c_lusitaniae_filtered
Protein	Score
>CLUT_04968 | CLUG_04968 | Candida lusitaniae predicted protein (243 aa)	2.95745
>CLUT_00241 | CLUG_00241 | Candida lusitaniae predicted protein (297 aa)	2.67582
>CLUT_03467 | CLUG_03467 | Candida lusitaniae conserved hypothetical protein (282 aa)	2.36252
>CLUT_05231 | CLUG_05231 | Candida lusitaniae hypothetical protein (978 aa)	2.32262
>CLUT_02906 | CLUG_02906 | Candida lusitaniae predicted protein (2060 aa)	2.04796
>CLUT_05230 | CLUG_05230 | Candida lusitaniae hypothetical protein (829 aa)	1.93665
>CLUT_01197 | CLUG_01197 | Candida lusitaniae hypothetical protein (2165 aa)	1.84574
>CLUT_05599 | CLUG_05599 | Candida lusitaniae hypothetical protein (1418 aa)	1.80766
>CLUT_05234 | CLUG_05234 | Candida lusitaniae hypothetical protein (627 aa)	1.71349
>CLUT_00240 | CLUG_00240 | Candida lusitaniae hypothetical protein (421 aa)	1.68756
>CLUT_05603 | CLUG_05603 | Candida lusitaniae hypothetical protein (1207 aa)	1.66724
>CLUT_03274 | CLUG_03274 | Candida lusitaniae hypothetical protein (2786 aa)	1.65792
>CLUT_02910 | CLUG_02910 | Candida lusitaniae hypothetical protein (804 aa)	1.64069
>CLUT_05596 | CLUG_05596 | Candida lusitaniae hypothetical protein (428 aa)	1.63144
>CLUT_05607 | CLUG_05607 | Candida lusitaniae hypothetical protein (1144 aa)	1.60987
>CLUT_00181 | CLUG_00181 | Candida lusitaniae predicted protein (301 aa)	1.6063
>CLUT_00472 | CLUG_00472 | Candida lusitaniae predicted protein (150 aa)	1.55142
>CLUT_04753 | CLUG_04753 | Candida lusitaniae predicted protein (184 aa)	1.45925
>CLUT_05233 | CLUG_05233 | Candida lusitaniae hypothetical protein (1443 aa)	1.1976
>CLUT_00295 | CLUG_00295 | Candida lusitaniae predicted protein (107 aa)	1.18704
>CLUT_04850 | CLUG_04850 | Candida lusitaniae hypothetical protein (1009 aa)	1.17975
>CLUT_02168 | CLUG_02168 | Candida lusitaniae predicted protein (221 aa)	1.11603
>CLUT_01115 | CLUG_01115 | Candida lusitaniae predicted protein (244 aa)	1.10707
>CLUT_02909 | CLUG_02909 | Candida lusitaniae hypothetical protein (813 aa)	1.01943
>CLUT_00568 | CLUG_00568 | Candida lusitaniae hypothetical protein (223 aa)	1.00021
>CLUT_00792 | CLUG_00792 | Candida lusitaniae hypothetical protein (565 aa)	0.996333
>CLUT_04996 | CLUG_04996 | Candida lusitaniae predicted protein (443 aa)	0.991279
>CLUT_02850 | CLUG_02850 | Candida lusitaniae hypothetical protein (203 aa)	0.988266
>CLUT_05295 | CLUG_05295 | Candida lusitaniae hypothetical protein (878 aa)	0.984053
>CLUT_03106 | CLUG_03106 | Candida lusitaniae hypothetical protein (1090 aa)	0.974546
>CLUT_00078 | CLUG_00078 | Candida lusitaniae hypothetical protein (362 aa)	0.967981
>CLUT_00942 | CLUG_00942 | Candida lusitaniae hypothetical protein (226 aa)	0.946511
>CLUT_05652 | CLUG_05652 | Candida lusitaniae predicted protein (143 aa)	0.943787
>CLUT_02300 | CLUG_02300 | Candida lusitaniae predicted protein (266 aa)	0.935877
>CLUT_00171 | CLUG_00171 | Candida lusitaniae hypothetical protein similar to alcohol dehydrogenase isozyme 2 (349 aa)	0.924486
>CLUT_05844 | CLUG_05844 | Candida lusitaniae hypothetical protein (286 aa)	0.907383
>CLUT_04533 | CLUG_04533 | Candida lusitaniae predicted protein (111 aa)	0.892914
>CLUT_04491 | CLUG_04491 | Candida lusitaniae hypothetical protein (654 aa)	0.881198
>CLUT_05601 | CLUG_05601 | Candida lusitaniae hypothetical protein (780 aa)	0.878688
>CLUT_01598 | CLUG_01598 | Candida lusitaniae hypothetical protein (268 aa)	0.869745
>CLUT_01177 | CLUG_01177 | Candida lusitaniae predicted protein (226 aa)	0.862667
>CLUT_04979 | CLUG_04979 | Candida lusitaniae hypothetical protein (228 aa)	0.861961
>CLUT_05007 | CLUG_05007 | Candida lusitaniae predicted protein (515 aa)	0.838804
>CLUT_03323 | CLUG_03323 | Candida lusitaniae hypothetical protein (752 aa)	0.829317
>CLUT_01205 | CLUG_01205 | Candida lusitaniae hypothetical protein (562 aa)	0.792453
>CLUT_04798 | CLUG_04798 | Candida lusitaniae hypothetical protein (397 aa)	0.790933
>CLUT_00242 | CLUG_00242 | Candida lusitaniae hypothetical protein (501 aa)	0.77411
>CLUT_01827 | CLUG_01827 | Candida lusitaniae hypothetical protein (349 aa)	0.773614
>CLUT_02617 | CLUG_02617 | Candida lusitaniae hypothetical protein (556 aa)	0.748609
>CLUT_03107 | CLUG_03107 | Candida lusitaniae predicted protein (182 aa)	0.731289
>CLUT_03633 | CLUG_03633 | Candida lusitaniae hypothetical protein (74 aa)	0.728945
>CLUT_05052 | CLUG_05052 | Candida lusitaniae predicted protein (225 aa)	0.701502
>CLUT_00772 | CLUG_00772 | Candida lusitaniae hypothetical protein (159 aa)	0.6922
>CLUT_04844 | CLUG_04844 | Candida lusitaniae hypothetical protein (703 aa)	0.688223
>CLUT_05840 | CLUG_05840 | Candida lusitaniae predicted protein (101 aa)	0.67789
>CLUT_00903 | CLUG_00903 | Candida lusitaniae hypothetical protein (722 aa)	0.665536
>CLUT_01918 | CLUG_01918 | Candida lusitaniae hypothetical protein (214 aa)	0.661562
>CLUT_05885 | CLUG_05885 | Candida lusitaniae hypothetical protein (156 aa)	0.653954
>CLUT_05593 | CLUG_05593 | Candida lusitaniae hypothetical protein (675 aa)	0.647983
>CLUT_04409 | CLUG_04409 | Candida lusitaniae hypothetical protein similar to glyceraldehyde-3-phosphate dehydrogenase (161 aa)	0.64322
>CLUT_04093 | CLUG_04093 | Candida lusitaniae hypothetical protein (528 aa)	0.635857
>CLUT_03931 | CLUG_03931 | Candida lusitaniae hypothetical protein (444 aa)	0.635168
>CLUT_00828 | CLUG_00828 | Candida lusitaniae hypothetical protein (207 aa)	0.634512
>CLUT_05606 | CLUG_05606 | Candida lusitaniae hypothetical protein (624 aa)	0.630734
>CLUT_02598 | CLUG_02598 | Candida lusitaniae hypothetical protein (237 aa)	0.57381
>CLUT_01206 | CLUG_01206 | Candida lusitaniae hypothetical protein (673 aa)	0.570597
>CLUT_04980 | CLUG_04980 | Candida lusitaniae hypothetical protein (456 aa)	0.53858
>CLUT_02489 | CLUG_02489 | Candida lusitaniae hypothetical protein (153 aa)	0.531297
>CLUT_05756 | CLUG_05756 | Candida lusitaniae hypothetical protein (343 aa)	0.517262

## Sheet: Sheet5
FungalRV_adhesin_predictor Output
Input File: c_parasilosis_filtered
Protein	Score
>CPAG_00017.1 | CPAG_00017 | Candida parapsilosis CPAG_00017 (996 aa)	2.25829
>CPAG_00861.1 | CPAG_00861 | Candida parapsilosis CPAG_00861 (258 aa)	2.16896
>CPAG_00860.1 | CPAG_00860 | Candida parapsilosis CPAG_00860 (728 aa)	2.06965
>CPAG_00369.1 | CPAG_00369 | Candida parapsilosis CPAG_00369 (1150 aa)	1.93323
>CPAG_05054.1 | CPAG_05054 | Candida parapsilosis CPAG_05054 (2393 aa)	1.89477
>CPAG_02326.1 | CPAG_02326 | Candida parapsilosis CPAG_02326 (885 aa)	1.85172
>CPAG_02301.1 | CPAG_02301 | Candida parapsilosis CPAG_02301 (1454 aa)	1.80144
>CPAG_02136.1 | CPAG_02136 | Candida parapsilosis CPAG_02136 (1078 aa)	1.78411
>CPAG_01378.1 | CPAG_01378 | Candida parapsilosis CPAG_01378 (345 aa)	1.73205
>CPAG_04001.1 | CPAG_04001 | Candida parapsilosis CPAG_04001 (377 aa)	1.59176
>CPAG_05314.1 | CPAG_05314 | Candida parapsilosis CPAG_05314 (1024 aa)	1.58097
>CPAG_00854.1 | CPAG_00854 | Candida parapsilosis CPAG_00854 (438 aa)	1.56644
>CPAG_05456.1 | CPAG_05456 | Candida parapsilosis CPAG_05456 (956 aa)	1.50711
>CPAG_01911.1 | CPAG_01911 | Candida parapsilosis CPAG_01911 (266 aa)	1.49746
>CPAG_05056.1 | CPAG_05056 | Candida parapsilosis CPAG_05056 (1384 aa)	1.47774
>CPAG_01379.1 | CPAG_01379 | Candida parapsilosis CPAG_01379 (1159 aa)	1.46338
>CPAG_00218.1 | CPAG_00218 | Candida parapsilosis CPAG_00218 (362 aa)	1.38964
>CPAG_01114.1 | CPAG_01114 | Candida parapsilosis CPAG_01114 (2302 aa)	1.34936
>CPAG_03272.1 | CPAG_03272 | Candida parapsilosis CPAG_03272 (246 aa)	1.2924
>CPAG_01519.1 | CPAG_01519 | Candida parapsilosis CPAG_01519 (1219 aa)	1.27561
>CPAG_02429.1 | CPAG_02429 | Candida parapsilosis CPAG_02429 (558 aa)	1.22903
>CPAG_05454.1 | CPAG_05454 | Candida parapsilosis CPAG_05454 (809 aa)	1.21771
>CPAG_02327.1 | CPAG_02327 | Candida parapsilosis CPAG_02327 (523 aa)	1.21177
>CPAG_03079.1 | CPAG_03079 | Candida parapsilosis CPAG_03079 (1277 aa)	1.16705
>CPAG_00810.1 | CPAG_00810 | Candida parapsilosis CPAG_00810 (255 aa)	1.12556
>CPAG_03756.1 | CPAG_03756 | Candida parapsilosis CPAG_03756 (139 aa)	1.10729
>CPAG_05606.1 | CPAG_05606 | Candida parapsilosis CPAG_05606 (385 aa)	1.05363
>CPAG_04093.1 | CPAG_04093 | Candida parapsilosis CPAG_04093 (1238 aa)	1.02932
>CPAG_03194.1 | CPAG_03194 | Candida parapsilosis CPAG_03194 (491 aa)	0.997582
>CPAG_00368.1 | CPAG_00368 | Candida parapsilosis CPAG_00368 (1001 aa)	0.94527
>CPAG_01116.1 | CPAG_01116 | Candida parapsilosis CPAG_01116 (1276 aa)	0.916363
>CPAG_04274.1 | CPAG_04274 | Candida parapsilosis CPAG_04274 (329 aa)	0.909987
>CPAG_04993.1 | CPAG_04993 | Candida parapsilosis CPAG_04993 (218 aa)	0.902098
>CPAG_03781.1 | CPAG_03781 | Candida parapsilosis CPAG_03781 (432 aa)	0.892624
>CPAG_03747.1 | CPAG_03747 | Candida parapsilosis CPAG_03747 (890 aa)	0.883053
>CPAG_03831.1 | CPAG_03831 | Candida parapsilosis CPAG_03831 (404 aa)	0.857069
>CPAG_02691.1 | CPAG_02691 | Candida parapsilosis CPAG_02691 (822 aa)	0.855033
>CPAG_00019.1 | CPAG_00019 | Candida parapsilosis CPAG_00019 (993 aa)	0.844016
>CPAG_01377.1 | CPAG_01377 | Candida parapsilosis CPAG_01377 (1430 aa)	0.84174
>CPAG_00754.1 | CPAG_00754 | Candida parapsilosis CPAG_00754 (350 aa)	0.835512
>CPAG_00631.1 | CPAG_00631 | Candida parapsilosis CPAG_00631 (233 aa)	0.821132
>CPAG_05220.1 | CPAG_05220 | Candida parapsilosis CPAG_05220 (269 aa)	0.819711
>CPAG_03289.1 | CPAG_03289 | Candida parapsilosis CPAG_03289 (956 aa)	0.819644
>CPAG_03304.1 | CPAG_03304 | Candida parapsilosis CPAG_03304 (281 aa)	0.769675
>CPAG_00831.1 | CPAG_00831 | Candida parapsilosis CPAG_00831 (813 aa)	0.75307
>CPAG_02207.1 | CPAG_02207 | Candida parapsilosis CPAG_02207 (885 aa)	0.751566
>CPAG_03948.1 | CPAG_03948 | Candida parapsilosis CPAG_03948 (432 aa)	0.741239
>CPAG_04776.1 | CPAG_04776 | Candida parapsilosis CPAG_04776 (148 aa)	0.734214
>CPAG_04470.1 | CPAG_04470 | Candida parapsilosis CPAG_04470 (183 aa)	0.72993
>CPAG_04775.1 | CPAG_04775 | Candida parapsilosis CPAG_04775 (482 aa)	0.725414
>CPAG_01485.1 | CPAG_01485 | Candida parapsilosis CPAG_01485 (140 aa)	0.699416
>CPAG_05137.1 | CPAG_05137 | Candida parapsilosis CPAG_05137 (285 aa)	0.680253
>CPAG_01329.1 | CPAG_01329 | Candida parapsilosis CPAG_01329 (124 aa)	0.658106
>CPAG_05284.1 | CPAG_05284 | Candida parapsilosis CPAG_05284 (280 aa)	0.635868
>CPAG_01112.1 | CPAG_01112 | Candida parapsilosis CPAG_01112 (1641 aa)	0.632436
>CPAG_05700.1 | CPAG_05700 | Candida parapsilosis CPAG_05700 (268 aa)	0.621249
>CPAG_05705.1 | CPAG_05705 | Candida parapsilosis CPAG_05705 (268 aa)	0.595822
>CPAG_02525.1 | CPAG_02525 | Candida parapsilosis CPAG_02525 (161 aa)	0.563491
